# Supplementary material for: Identification of candidate genes linking systemic inflammation to atherosclerosis; results of a human in vivo LPS infusion study
Source: BMC Med Genomics. 2011 Aug 10;4:64. doi: 10.1186/1755-8794-4-64 (PMC3174875; doi:10.1186/1755-8794-4-64)
Supplement: Additional file 4 — Supplementary Table 3 Ctrl vs LPS in vitro. Full results of the in vitro experiments. [file 1755-8794-4-64-S4.XLS]

## Sheet: Sheet1
Fold D	Illumina ID	Gene Symbol	Gene Product	Ensembl Gene ID
286.188	GI_4504700-S	CXCL10	small inducible cytokine B10 precursor	ENSG00000169245
201.583	GI_22538815-S	CCL8	small inducible cytokine A8 precursor	ENSG00000108700
168.69	GI_10834983-S	IL6	interleukin 6 (interferon, beta 2)	ENSG00000136244
104.576	GI_22538812-S	CCL2	small inducible cytokine A2 precursor	ENSG00000108691
83.6991	GI_37694066-A	NMES1	chromosome 15 open reading frame 48	ENSG00000166920
77.1934	GI_38455405-S	INDO	indoleamine-pyrrole 2,3 dioxygenase	ENSG00000131203
74.6287	GI_37545572-S	LOC341720	similar to immune-responsive gene 1	ENSG00000102794
69.5125	GI_26051242-S	TNFAIP6	tumor necrosis factor, alpha-induced protein 6 precursor	ENSG00000123610
64.4423	GI_34304350-S	BF	complement factor B preproprotein	ENSG00000206364
52.3964	GI_23821022-A	IL4I1	interleukin 4 induced 1 isoform 1 precursor	ENSG00000104951
51.6	GI_13435401-S	CCL7	chemokine (C-C motif) ligand 7 precursor	ENSG00000108688
47.398	GI_19923571-S	SLAMF7	SLAM family member 7	ENSG00000026751
41.2844	GI_38016929-A	OASL	2'-5'-oligoadenylate synthetase-like isoform a	ENSG00000135114
38.2304	GI_24586664-S	SLC39A8	solute carrier family 39 (zinc transporter), member 8	ENSG00000138821
37.7152	GI_20127535-S	RGL1	ral guanine nucleotide dissociation stimulator-like 1	ENSG00000143344
34.7102	GI_27894318-A	IL1RN	interleukin 1 receptor antagonist isoform 3	ENSG00000136689
33.7654	GI_14790145-S	CXCL11	small inducible cytokine B11 precursor	ENSG00000169248
31.885	GI_31542979-S	IFIT3	interferon-induced protein with tetratricopeptide repeats 3	ENSG00000119917
31.7747	GI_4503938-S	GBP1	guanylate binding protein 1, interferon-inducible, 67kD	ENSG00000117228
28.9438	GI_34147571-S	ISG20	interferon stimulated gene 20kDa	ENSG00000172183
26.6328	Hs.517226-S			#N/A
26.2984	GI_22027610-S	TRAF1	TNF receptor-associated factor 1	ENSG00000056558
25.9887	GI_4504584-S	IFIT1	interferon-induced protein with tetratricopeptide repeats 1 isoform 1	ENSG00000185745
24.2401	GI_42655967-S	LOC400759	similar to Interferon-induced guanylate-binding protein 1 (GTP-binding protein 1) (Guanine nucleotide-binding protein 1) (HuGBP-1)	#N/A
23.0514	GI_34147604-S	OPTN	optineurin	ENSG00000123240
22.0304	GI_34222091-S	IFIT2	interferon-induced protein with tetratricopeptide repeats 2	ENSG00000119922
21.6284	GI_22538813-S	CCL5	small inducible cytokine A5 precursor	ENSG00000161570
21.3271	GI_7705930-S	HERC5	hect domain and RLD 5	ENSG00000138646
21.2947	GI_31563517-A	MAP1LC3A	microtubule-associated protein 1 light chain 3 alpha isoform a	ENSG00000101460
21.032	GI_4503650-S	ACSL1	acyl-CoA synthetase long-chain family member 1	ENSG00000151726
20.73	GI_21361999-S	TNIP3	hypothetical protein LOC79931	ENSG00000050730
20.4777	GI_4826773-S	G1P2	interferon, alpha-inducible protein (clone IFI-15K)	ENSG00000187608
19.0604	GI_22095339-S	KCNJ2	potassium inwardly-rectifying channel J2	ENSG00000123700
18.3383	GI_31542304-S	CH25H	cholesterol 25-hydroxylase	ENSG00000138135
17.8304	GI_17136146-S	ADORA2A	adenosine A2a receptor	ENSG00000128271
16.8489	GI_21389370-S	ANKRD22	ankyrin repeat domain 22	ENSG00000152766
16.5448	GI_6996017-S	MSC	musculin (activated B-cell factor-1)	ENSG00000178860
14.8645	GI_38454325-S	CD38	CD38 antigen	ENSG00000004468
14.8568	GI_4557570-S	EXT1	exostosin 1	ENSG00000182197
13.9235	GI_8051578-S	AK3	adenylate kinase 3-like 1 isoform 5	ENSG00000162433
13.4606	GI_18490989-S	MX1	myxovirus resistance protein 1	ENSG00000157601
13.3784	GI_31340555-S	RSAD2	radical S-adenosyl methionine domain containing 2	ENSG00000134321
13.3678	GI_4503948-S	GCH1	GTP cyclohydrolase 1 isoform 1	ENSG00000131979
13.1213	GI_42516568-S	TRIP10	thyroid hormone receptor interactor 10	ENSG00000125733
13.0608	GI_10835186-S	SOD2	manganese superoxide dismutase isoform A precursor	ENSG00000112096
12.2373	GI_12597624-S	ATF5	activating transcription factor 5	ENSG00000169136
11.8185	GI_24497437-S	IL12B	interleukin 12B precursor	ENSG00000113302
11.7617	GI_34335259-S	PRIC285	PPAR-alpha interacting complex protein 285 isoform 1	ENSG00000130589
11.626	GI_41393552-S	MGLL	monoglyceride lipase isoform 2	ENSG00000074416
11.2194	GI_34577121-S	NFKB1	nuclear factor kappa-B, subunit 1	ENSG00000109320
11.0726	GI_12707565-S	DUSP5	dual specificity phosphatase 5	ENSG00000138166
10.6576	GI_35493905-S	RIN2	RAB5 interacting protein 2	ENSG00000132669
10.5789	GI_8922957-S	FLJ11259	hypothetical protein LOC55332	ENSG00000136048
10.5783	GI_31377630-S	GBP5	guanylate-binding protein 5	ENSG00000154451
10.4824	GI_20127596-S	HES4	hairy and enhancer of split 4	ENSG00000188290
10.3456	GI_27881481-S	DDX58	DEAD/H (Asp-Glu-Ala-Asp/His) box polypeptide RIG-I	ENSG00000107201
10.247	GI_5453871-S	PDGFRL	platelet-derived growth factor receptor-like protein	ENSG00000104213
9.95627	GI_4502680-S	CD69	CD69 antigen (p60, early T-cell activation antigen)	ENSG00000110848
9.8882	GI_45007006-S	OAS3	2'-5'oligoadenylate synthetase 3	#N/A
9.87781	GI_37540072-S	MCOLN2	Mucolipin 2	ENSG00000153898
9.80347	GI_27477137-A	ZC3HAV1	zinc finger antiviral protein isoform 1	ENSG00000105939
9.78938	GI_22035597-S	MAP3K8	mitogen-activated protein kinase kinase kinase 8	ENSG00000107968
9.77	GI_9966838-S	GPR84	inflammation-related G protein-coupled receptor EX33	ENSG00000139572
9.39731	GI_7706508-S	UPB1	beta-ureidopropionase	ENSG00000100024
9.20266	GI_4885332-S	GPR43	G protein-coupled receptor 43	ENSG00000126262
9.18631	GI_23199973-A	WTAP	Wilms' tumour 1-associating protein isoform 1	ENSG00000146457
9.04444	GI_27437048-A	CSF3	colony stimulating factor 3 isoform a precursor	ENSG00000108342
8.99185	GI_13929470-S	B4GALT5	UDP-Gal:betaGlcNAc beta 1,4- galactosyltransferase 5	ENSG00000158470
8.94439	GI_21956638-S	ABTB2	ankyrin repeat and BTB (POZ) domain containing 2	ENSG00000166016
8.92916	GI_19718758-A	FER1L3	myoferlin isoform a	ENSG00000138119
8.92721	GI_27886567-S	IFIH1	melanoma differentiation associated protein-5	ENSG00000115267
8.86834	GI_21361267-S	TNIP1	Nef-associated factor 1	ENSG00000145901
8.78703	GI_19923781-S	LILRB1	leukocyte immunoglobulin-like receptor, subfamily B (with TM and ITIM domains), member 1	ENSG00000104972
8.76156	GI_38327530-A	INSIG1	insulin induced gene 1 isoform 1	ENSG00000186480
8.73924	GI_11037062-S	PELI1	pellino protein	ENSG00000197329
8.66016	GI_38455384-S	LAMP3	lysosomal-associated membrane protein 3	ENSG00000078081
8.5204	GI_11342663-S	MX2	myxovirus resistance protein 2	ENSG00000183486
8.49635	GI_11038652-S	AQP9	aquaporin 9	ENSG00000103569
8.44248	GI_22538807-A	CCL23	small inducible cytokine A23 isoform CKbeta8-1 precursor	ENSG00000167236
8.40847	GI_28610150-S	IL7R	interleukin 7 receptor precursor	ENSG00000168685
8.24683	GI_40556362-S	NT5C3	5'-nucleotidase, cytosolic III isoform 2	ENSG00000122643
8.11802	GI_38348207-S	FLJ45459	hypothetical protein LOC127687	ENSG00000197982
8.10805	GI_9945331-S	GADD45B	growth arrest and DNA-damage-inducible, beta	ENSG00000099860
8.06323	GI_30149001-S			ENSG00000134326
7.83043	GI_31377790-S	CD80	CD80 antigen (CD28 antigen ligand 1, B7-1 antigen)	ENSG00000121594
7.81586	GI_40807488-S	EMR1	egf-like module containing, mucin-like, hormone receptor-like sequence 1	ENSG00000174837
7.79019	GI_28872721-S	BTG3	B-cell translocation gene 3	ENSG00000154640
7.78132	GI_8924245-S	SNFT	Jun dimerization protein p21SNFT	ENSG00000123685
7.73345	GI_13129141-S	LGP2	hypothetical protein LOC79132	ENSG00000108771
7.72299	GI_31377633-S	GBP4	guanylate binding protein 4	ENSG00000162654
7.7089	GI_33946332-I	ZC3HAV1	zinc finger antiviral protein isoform 1	ENSG00000105939
7.67647	GI_21618332-S	STAT4	signal transducer and activator of transcription 4	ENSG00000138378
7.52093	GI_18874095-S	PI4K2B	phosphatidylinositol 4-kinase type-II beta	ENSG00000038210
7.45485	GI_4557248-S	ADA	adenosine deaminase	ENSG00000196839
7.2853	GI_21389338-S	NEXN	nexilin (F actin binding protein)	ENSG00000162614
7.28471	GI_32313609-S	USP18	ubiquitin specific protease 18	ENSG00000161133
7.21498	GI_30795213-S	CCR7	chemokine (C-C motif) receptor 7 precursor	ENSG00000126353
7.1807	GI_23503262-S	IBRDC3	IBR domain containing 3	ENSG00000116514
7.14259	GI_38202216-A	SRC	proto-oncogene tyrosine-protein kinase SRC	ENSG00000197122
7.13841	GI_11545796-A	C1orf24	niban protein isoform 1	ENSG00000135842
7.08805	GI_28416928-A	P2RX4	purinergic receptor P2X4 isoform a	ENSG00000135124
7.05838	GI_12669906-S	ACSL1	acyl-CoA synthetase long-chain family member 1	ENSG00000151726
6.96608	GI_21918830-S	NFE2L3	nuclear factor (erythroid-derived 2)-like 3	ENSG00000050344
6.93572	GI_16757969-I	C1orf24	niban protein isoform 1	ENSG00000135842
6.88939	GI_4757913-S	CASP5	caspase 5 precursor	ENSG00000137757
6.81439	GI_4809285-A	IRF7	interferon regulatory factor 7 isoform a	ENSG00000185507
6.72749	GI_24307950-S	TDRD7	tudor domain containing 7	ENSG00000196116
6.69282	GI_12232412-S	ZC3HDC1	zinc finger CCCH-type domain containing 1	ENSG00000059378
6.67844	GI_4504366-S	HESX1	homeo box (expressed in ES cells) 1	ENSG00000163666
6.57914	GI_27477137-I	ZC3HAV1	zinc finger antiviral protein isoform 1	#N/A
6.49309	GI_7661597-S	DNAPTP6	hypothetical protein LOC26010	ENSG00000196141
6.42677	GI_8051624-I	OAS2	2'-5'-oligoadenylate synthetase 2 isoform 3	ENSG00000111335
6.31968	GI_33356171-S	NBS1	nibrin isoform 2	ENSG00000104320
6.29689	GI_8051619-A	LIMK2	LIM domain kinase 2 isoform 1	ENSG00000182541
6.28522	GI_42476174-S	NCOA7	nuclear receptor coactivator 7	ENSG00000111912
6.2827	GI_15011879-S	MST4	serine/threonine protein kinase MASK	ENSG00000134602
6.23828	GI_15718701-A	CASP7	caspase 7 isoform alpha precursor	ENSG00000165806
6.20836	GI_10835020-S	IGFBP4	insulin-like growth factor binding protein 4 precursor	ENSG00000141753
6.17929	GI_45505138-S	PIK3AP1	phosphoinositide-3-kinase adaptor protein 1	ENSG00000155629
6.11664	GI_9938031-S	SLC2A6	solute carrier family 2 (facilitated glucose transporter), member 6	ENSG00000160326
6.11637	GI_34147320-S	IFI35	interferon-induced protein 35	ENSG00000068079
6.09736	GI_31542944-S	HSPC117	hypothetical protein LOC51493	ENSG00000100220
6.07749	GI_34335274-A	P2RX7	purinergic receptor P2X7 isoform a	ENSG00000089041
6.07263	GI_31795539-I	RFC5	replication factor C 5 isoform 1	ENSG00000111445
6.05005	GI_38505195-S	PTGES	prostaglandin E synthase isoform 1	ENSG00000148344
6.04736	Hs.203697-S			#N/A
5.97334	GI_7657260-S			ENSG00000109756
5.93755	GI_21361921-S	SAMSN1	SAM domain, SH3 domain and nuclear localization signals, 1	ENSG00000155307
5.91181	GI_7330334-S	CLIC4	chloride intracellular channel 4	ENSG00000169504
5.89564	GI_28416912-S	IL27	interleukin 27	ENSG00000197272
5.73943	GI_28626520-S	KIAA1404	hypothetical protein LOC57169	ENSG00000124201
5.69288	GI_34222350-S	SLC7A5	solute carrier family 7 (cationic amino acid transporter, y+ system), member 5	ENSG00000103257
5.66306	GI_29729665-S	PARP14	poly (ADP-ribose) polymerase family, member 14	ENSG00000173193
5.66167	GI_30240931-S	EHD1	EH-domain containing 1	ENSG00000110047
5.6589	GI_34147619-S	EHD4	EH-domain containing 4	ENSG00000103966
5.6007	GI_37540386-S	FLJ31033	similar to hypothetical protein FLJ20035	ENSG00000181381
5.59337	GI_5360209-S	PVRL2	poliovirus receptor-related 2 (herpesvirus entry mediator B)	ENSG00000130202
5.54373	GI_22035645-A	APOL3	apolipoprotein L3 isoform 2	ENSG00000128284
5.47059	GI_31542848-S	GMPR	guanosine monophosphate reductase	ENSG00000137198
5.41941	GI_8051624-A	OAS2	2'-5'-oligoadenylate synthetase 2 isoform 3	ENSG00000111335
5.37858	GI_38327528-I	INSIG1	insulin induced gene 1 isoform 1	ENSG00000186480
5.37502	GI_4507232-S	SOCS1	suppressor of cytokine signaling 1	ENSG00000185338
5.37395	GI_34335231-S	CKB	brain creatine kinase	ENSG00000166165
5.29679	GI_31542288-S	C7orf16	G-substrate	ENSG00000106341
5.27888	GI_38570090-S	CNP	2',3'-cyclic nucleotide 3' phosphodiesterase	ENSG00000173786
5.24898	GI_34147321-S	SMPDL3A	acid sphingomyelinase-like phosphodiesterase 3A	ENSG00000172594
5.23416	GI_34147343-S	KIAA1533	hypothetical protein LOC57655	ENSG00000089351
5.2204	GI_4501944-S	ADM	adrenomedullin	ENSG00000148926
5.14102	GI_31377810-S	LSS	lanosterol synthase	ENSG00000215426
5.13614	GI_23312366-S	TNFRSF4	tumor necrosis factor receptor superfamily, member 4 precursor	ENSG00000186827
5.11655	GI_38201705-S	SAMD9	sterile alpha motif domain containing 9	ENSG00000205413
5.09434	GI_41197105-S	LOC389385	similar to Cytosol aminopeptidase (Leucine aminopeptidase) (LAP) (Leucyl aminopeptidase) (Proline aminopeptidase) (Prolyl aminopeptidase)	ENSG00000213500
5.08718	GI_38327557-S	GBP2	guanylate binding protein 2, interferon-inducible	ENSG00000162645
5.0616	GI_40538783-S	IBRDC2	IBR domain containing 2	ENSG00000137393
4.94204	GI_20149671-S	FLJ13855	hypothetical protein LOC65264	ENSG00000159202
4.92903	GI_14149652-S	TOR1B	torsin family 1, member B (torsin B)	ENSG00000136816
4.92519	GI_39930394-S	KIAA1618	hypothetical protein LOC57714	ENSG00000180843
4.85017	Hs.458273-S			ENSG00000169715
4.8033	GI_8051622-I	OAS1	2',5'-oligoadenylate synthetase 1 isoform 3	#N/A
4.78934	GI_42657308-S	ELOVL7	ELOVL family member 7, elongation of long chain fatty acids	ENSG00000164181
4.78403	GI_17986251-A	SP110	SP110 nuclear body protein isoform a	ENSG00000135899
4.76949	GI_7662203-S			ENSG00000102921
4.76578	GI_42794761-S	GK	glycerol kinase isoform b	ENSG00000198814
4.76014	GI_8922978-S	FLJ11286	hypothetical protein LOC55337	ENSG00000130813
4.7371	GI_8051613-S	LDLR	low density lipoprotein receptor precursor	ENSG00000130164
4.73139	GI_31542532-S	PPM1K	protein phosphatase 1K (PP2C domain containing)	ENSG00000163644
4.71369	GI_39777593-S	SLCO4A1	solute carrier organic anion transporter family member 4A1	ENSG00000101187
4.70965	GI_32171240-S	PDE4B	phosphodiesterase 4B, cAMP-specific isoform 2	ENSG00000184588
4.6723	GI_10863922-S	PMAIP1	phorbol-12-myristate-13-acetate-induced protein 1	ENSG00000141682
4.6714	GI_19923222-S	NFKB2	nuclear factor of kappa light polypeptide gene enhancer in B-cells 2 (p49/p100)	ENSG00000077150
4.65008	GI_13376321-S			#N/A
4.6469	GI_42655592-S	IKBKE	IKK-related kinase epsilon	ENSG00000143466
4.6272	Hs.45184-S			#N/A
4.62153	GI_31543409-S	PLA2G7	phospholipase A2, group VII	ENSG00000146070
4.62083	GI_17105402-I	FEZ1	zygin 1 isoform 1	ENSG00000149557
4.60755	GI_4885642-S	TP53BP2	tumor protein p53 binding protein, 2 isoform 1	ENSG00000143514
4.59611	GI_21314629-S	C3AR1	complement component 3a receptor 1	ENSG00000171860
4.57169	GI_10835168-S	SLC11A2	solute carrier family 11 (proton-coupled divalent metal ion transporters), member 2	ENSG00000110911
4.56921	GI_7661945-S	IKBKE	IKK-related kinase epsilon	ENSG00000143466
4.55547	hmm15729-S			ENSG00000177409
4.55028	GI_40288190-S	HSXIAPAF1	XIAP associated factor-1 isoform 1	ENSG00000132530
4.50463	GI_14577916-S	EBI3	Epstein-Barr virus induced gene 3 precursor	ENSG00000105246
4.49986	GI_30089963-S	CDC42EP2	Cdc42 effector protein 2	ENSG00000149798
4.48874	GI_27477058-S	FNDC3B	fibronectin type III domain containing 3B	ENSG00000075420
4.47042	Hs.475595-S			#N/A
4.4665	GI_18375640-S	BATF	basic leucine zipper transcription factor, ATF-like	ENSG00000156127
4.45536	GI_8922986-S	FLJ11305	hypothetical protein LOC55795	ENSG00000126226
4.45115	GI_31747574-S	CLECSF5	C-type lectin, superfamily member 5	ENSG00000090269
4.448	GI_31543214-S	MT2A	metallothionein 2A	ENSG00000125148
4.44186	Hs.431200-S			#N/A
4.41141	GI_33695110-S	PNPT1	polyribonucleotide nucleotidyltransferase 1	ENSG00000138035
4.40485	GI_42476202-S	SMAD3	MAD, mothers against decapentaplegic homolog 3	ENSG00000166949
4.40269	GI_29745993-S	KIAA0830	KIAA0830 protein	ENSG00000149218
4.39297	GI_4503558-S	EMP1	epithelial membrane protein 1	ENSG00000134531
4.36606	Hs.397082-S			#N/A
4.34402	GI_26787980-A	IL15RA	interleukin 15 receptor, alpha isoform 1 precursor	ENSG00000134470
4.34033	GI_24850110-S	PSTPIP2	proline-serine-threonine phosphatase interacting protein 2	ENSG00000152229
4.32743	GI_13376631-S	FLJ23231	zinc finger CCCH-type containing 12A	ENSG00000163874
4.31039	GI_22035654-A	APOL2	apolipoprotein L2	ENSG00000128335
4.30997	GI_4507398-S	TCF4	transcription factor 4 isoform b	ENSG00000196628
4.28327	GI_40316919-S	ZNRF2	zinc finger/RING finger 2	ENSG00000180233
4.28299	Hs.499767-S			#N/A
4.25864	GI_22749128-S	RASGEF1B	RasGEF domain family, member 1B	ENSG00000138670
4.25239	GI_4557712-S	LAMB3	laminin subunit beta 3 precursor	ENSG00000196878
4.2458	GI_11497005-A			ENSG00000151694
4.22266	GI_40788008-S	SLC43A3	solute carrier family 43, member 3	ENSG00000134802
4.22006	GI_25777651-S	KCNN4	intermediate conductance calcium-activated potassium channel protein 1	ENSG00000104783
4.2197	GI_4504510-S	DNAJA1	DnaJ (Hsp40) homolog, subfamily A, member 1	ENSG00000086061
4.19684	GI_4503810-S	FUT4	fucosyltransferase 4	ENSG00000196371
4.19453	GI_21361192-S	CD44	CD44 antigen isoform 1 precursor	ENSG00000026508
4.18184	Hs.379512-S			#N/A
4.16191	GI_7657123-S	TNFAIP8	tumor necrosis factor, alpha-induced protein 8	#N/A
4.14247	GI_31543654-S	SSB	autoantigen La	ENSG00000138385
4.12437	GI_7657045-S	UBE2S	ubiquitin carrier protein	ENSG00000175091
4.08216	GI_21450795-S	MGC20235	hypothetical protein LOC113277	ENSG00000215684
4.06874	GI_21614524-S	GPC4	glypican 4	ENSG00000076716
4.03505	Hs.257589-S			#N/A
4.0321	Hs.378150-S			#N/A
4.01701	Hs.205386-S			#N/A
4.01175	GI_24797159-S	TAP1	transporter 1, ATP-binding cassette, sub-family B	ENSG00000206297
3.99689	GI_34222105-S	SAMD4	sterile alpha motif domain containing 4	ENSG00000020577
3.99604	GI_38683837-S	CD47	CD47 antigen isoform 3 precursor	ENSG00000196776
3.97611	GI_33386694-A	PBEF1	pre-B-cell colony enhancing factor 1 isoform a	ENSG00000105835
3.96604	GI_23199972-I	WTAP	Wilms' tumour 1-associating protein isoform 1	ENSG00000146457
3.96315	GI_14211539-S	MOV10	Mov10, Moloney leukemia virus 10, homolog	ENSG00000155363
3.94765	GI_10862696-S	ACVR2	activin A receptor, type IIA precursor	ENSG00000121989
3.9401	GI_18104977-S	PTPN1	protein tyrosine phosphatase, non-receptor type 1	ENSG00000196396
3.93555	GI_31543400-S	PIM1	pim-1 oncogene	ENSG00000137193
3.9313	GI_13540579-S	FAM49A	hypothetical protein LOC81553	ENSG00000197872
3.92791	GI_17105401-I	FEZ1	zygin 1 isoform 1	#N/A
3.92317	GI_7706562-S	RAB8B	RAB8B, member RAS oncogene family	ENSG00000166128
3.89191	GI_17986251-I	SP110	SP110 nuclear body protein isoform a	ENSG00000135899
3.8872	GI_13435384-S	GTF2B	general transcription factor IIB	ENSG00000137947
3.88647	GI_21071057-S	SMARCA5	SWI/SNF-related matrix-associated actin-dependent regulator of chromatin a5	ENSG00000153147
3.88002	GI_31542589-S	ETV7	Ets transcription factor TEL-2b	ENSG00000010030
3.8747	GI_11496238-S	RELA	v-rel reticuloendotheliosis viral oncogene homolog A, nuclear factor of kappa light polypeptide gene enhancer in B-cells 3, p65	ENSG00000173039
3.87312	GI_39753964-S	HIAT1	hippocampus abundant transcript 1	ENSG00000156875
3.86648	GI_29029609-A	P2RY6	pyrimidinergic receptor P2Y6	ENSG00000171631
3.86549	GI_41281980-I	TRIF	TIR domain containing adaptor inducing interferon-beta isoform 1	ENSG00000127666
3.84885	GI_8051622-A	OAS1	2',5'-oligoadenylate synthetase 1 isoform 3	ENSG00000089127
3.84346	GI_5803124-S	PIM2	pim-2 oncogene	ENSG00000102096
3.82554	GI_40254993-S	HSH2D	hematopoietic SH2 domain containing	ENSG00000196684
3.80125	GI_28416437-S	ARFGAP3	ADP-ribosylation factor GTPase activating protein 3	ENSG00000100262
3.79332	GI_21361446-S	RGS1	regulator of G-protein signalling 1	ENSG00000090104
3.76452	GI_41349477-S	PRDM7	PR domain containing 7	ENSG00000126856
3.75981	GI_37539569-S	SRGAP2	SLIT-ROBO Rho GTPase activating protein 2	ENSG00000163486
3.73262	GI_14110394-S	XBP1	X-box binding protein 1	ENSG00000100219
3.72973	GI_34485717-S	RAB33A	Ras-related protein Rab-33A	ENSG00000134594
3.72945	GI_4758153-S	DFNA5	deafness, autosomal dominant 5 protein	ENSG00000105928
3.72777	GI_25777646-I	KCNN2	small conductance calcium-activated potassium channel protein 2 isoform a	ENSG00000080709
3.72436	GI_8923416-S	ADPRHL2	ADP-ribosylhydrolase like 2	ENSG00000116863
3.71198	GI_40254886-S	XRN1	5'-3' exoribonuclease 1	ENSG00000114127
3.69698	GI_23312370-A	CD40	CD40 antigen isoform 1 precursor	ENSG00000101017
3.69006	GI_37550526-S	HEG	HEG homolog	ENSG00000173706
3.66513	GI_27436919-I	SPAG9	sperm associated antigen 9 isoform 1	ENSG00000008294
3.66016	GI_34222187-S	MOBKL2C	MOB1, Mps One Binder kinase activator-like 2C isoform 1	ENSG00000142961
3.65124	GI_4507728-S	TUBB2	tubulin, beta 2	ENSG00000137267
3.63396	GI_32967602-I	BAZ1A	bromodomain adjacent to zinc finger domain, 1A isoform a	ENSG00000198604
3.6312	GI_42657014-S	FLJ31033	similar to hypothetical protein FLJ20035	ENSG00000181381
3.62856	GI_7710155-S	WARS	tryptophanyl-tRNA synthetase isoform a	ENSG00000140105
3.61118	GI_32967604-A	BAZ1A	bromodomain adjacent to zinc finger domain, 1A isoform a	ENSG00000198604
3.56053	GI_4758555-S	PRPF3	PRP3 pre-mRNA processing factor 3 homolog	ENSG00000117360
3.53736	GI_15451762-I	PML	promyelocytic leukemia protein isoform 6	ENSG00000140464
3.53041	GI_42657508-S	MGC39372	hypothetical protein MGC39372	#N/A
3.4815	GI_18601334-S			#N/A
3.46209	GI_20070268-S	PDCD1LG1	CD274 antigen	ENSG00000120217
3.45859	GI_32483384-A	PKIG	cAMP-dependent protein kinase inhibitor gamma	ENSG00000168734
3.45616	GI_22749464-S			ENSG00000087191
3.45253	GI_37059778-S	FLJ20035	hypothetical protein LOC55601	ENSG00000137628
3.44234	GI_23957679-S	Rgr	Ral-GDS related protein Rgr	ENSG00000159496
3.4393	GI_31543977-S	ZHX2	zinc fingers and homeoboxes 2	ENSG00000178764
3.4276	GI_5453624-S	CROC4	transcriptional activator of the c-fos promoter	ENSG00000125462
3.38115	GI_4505054-S	LYN	v-yes-1 Yamaguchi sarcoma viral related oncogene homolog	ENSG00000147507
3.37207	GI_28373098-A	SIAT8D	ST8 alpha-N-acetyl-neuraminide alpha-2,8-sialyltransferase 4 isoform a	ENSG00000113532
3.36931	GI_38157980-A	UBE2L6	ubiquitin-conjugating enzyme E2L 6 isoform 1	ENSG00000156587
3.36337	GI_32307111-S	PPP2R2A	alpha isoform of regulatory subunit B55, protein phosphatase 2	ENSG00000214122
3.32849	Hs.43744-S			#N/A
3.3189	GI_14210535-S	TUBB6	tubulin, beta 6	ENSG00000176014
3.3147	hmm23840-S			#N/A
3.31351	GI_18104978-I	PTPN2	protein tyrosine phosphatase, non-receptor type 2 isoform 1	ENSG00000175354
3.3013	GI_14249561-S	MASTL	microtubule associated serine/threonine kinase-like	ENSG00000120539
3.29904	GI_22749426-S	FLJ36874	hypothetical protein LOC219988	ENSG00000166889
3.27193	Hs.492461-S			#N/A
3.24593	GI_24234723-A	TRADD	TNFRSF1A-associated via death domain isoform 1	ENSG00000102871
3.23136	GI_27478592-S			#N/A
3.22353	GI_4758955-S	BZRAP1	peripheral benzodiazepine receptor-associated protein 1	ENSG00000005379
3.20279	GI_31083027-S	CCRN4L	CCR4 carbon catabolite repression 4-like	ENSG00000151014
3.19809	GI_34452698-S	ACTR3	ARP3 actin-related protein 3 homolog	ENSG00000115091
3.17283	GI_37546731-S			ENSG00000188157
3.16322	GI_37550254-S	KIAA0226	KIAA0226 gene product	ENSG00000145016
3.15078	GI_38524593-S	TIPARP	TCDD-inducible poly(ADP-ribose) polymerase	ENSG00000163659
3.14855	GI_23110938-A	PSMA3	proteasome alpha 3 subunit isoform 1	ENSG00000100567
3.14807	GI_27886525-A	NFAT5	nuclear factor of activated T-cells 5 isoform c	ENSG00000102908
3.12832	GI_12056467-A	JUP	junction plakoglobin	ENSG00000173801
3.1095	GI_28875781-S	DKFZp761C169	vasculin	ENSG00000062194
3.10388	Hs.516827-S			ENSG00000125826
3.10091	GI_15812191-S	FBXO6	F-box only protein 6	ENSG00000116663
3.09833	GI_5730084-S	TCTEL1	t-complex-associated-testis-expressed 1-like 1	ENSG00000146425
3.09392	GI_24307982-S	KIAA0082	hypothetical protein LOC23070	ENSG00000137200
3.086	GI_7661691-S	SMAD3	MAD, mothers against decapentaplegic homolog 3	ENSG00000166949
3.0822	GI_44889474-S	RAB6IP1	RAB6 interacting protein 1	ENSG00000184014
3.04982	GI_23110940-S	PSMA4	proteasome alpha 4 subunit	ENSG00000041357
3.0322	GI_10863876-S	PLSCR1	phospholipid scramblase 1	ENSG00000188313
3.02558	Hs.502332-S			#N/A
3.01762	GI_30911100-S	SWAP70	SWAP-70 protein	ENSG00000133789
3.01654	GI_20070229-S	ENPP2	ectonucleotide pyrophosphatase/phosphodiesterase 2 (autotaxin)	ENSG00000136960
3.01618	GI_17105397-I	WDR1	WD repeat-containing protein 1 isoform 2	ENSG00000071127
3.01452	hmm29323-S			ENSG00000173193
3.01438	GI_31543289-S	NINJ1	ninjurin 1	ENSG00000131669
3.00606	GI_5031672-S	IGSF6	immunoglobulin superfamily, member 6	ENSG00000140749
2.99823	Hs.440493-S			#N/A
2.9963	GI_23510438-S	TNFRSF9	tumor necrosis factor receptor superfamily, member 9 precursor	ENSG00000049249
2.99129	GI_31581597-S	C6orf150	hypothetical protein LOC115004	ENSG00000164430
2.98908	GI_30795228-S	HCK	hemopoietic cell kinase isoform p61HCK	ENSG00000101336
2.98692	GI_45593139-S	GTPBP2	GTP binding protein 2	ENSG00000172432
2.97916	GI_23503312-S	MGC35274	LysM, putative peptidoglycan-binding, domain containing 2	ENSG00000140280
2.979	GI_42794755-S	ACSL5	acyl-CoA synthetase long-chain family member 5 isoform a	ENSG00000197142
2.97235	GI_42716294-S	DKFZp761B1514	forty-two-three domain containing 1 isoform 2	ENSG00000122068
2.95281	GI_7705832-S	PHF11	PHD finger protein 11	ENSG00000136147
2.95264	GI_8922698-S	CNDP2	CNDP dipeptidase 2 (metallopeptidase M20 family)	ENSG00000133313
2.95103	Hs.400456-S			#N/A
2.9492	GI_6912517-S			ENSG00000123130
2.94011	GI_20149710-S	LOC93349	hypothetical protein LOC93349	ENSG00000185404
2.92967	GI_14249457-S	PARP10	poly (ADP-ribose) polymerase family, member 10	ENSG00000178685
2.92807	Hs.501087-S			#N/A
2.9248	GI_26051232-A	LACTB	lactamase, beta isoform a	ENSG00000103642
2.92072	GI_22538425-A	TRAF3IP2	TRAF3 interacting protein 2 isoform 1	ENSG00000056972
2.91224	GI_21314754-S	SPPL2A	signal peptide peptidase-like 2A	ENSG00000138600
2.91072	Hs.290004-S			#N/A
2.90444	GI_5031710-S	GC20	translation factor sui1 homolog	ENSG00000114784
2.89699	GI_13027637-S	UGP2	UDP-glucose pyrophosphorylase 2 isoform b	ENSG00000169764
2.89274	GI_10190743-S	PLEKHA4	pleckstrin homology domain containing, family A (phosphoinositide binding specific) member 4	ENSG00000105559
2.8813	GI_17978496-A	CDKN1A	cyclin-dependent kinase inhibitor 1A	ENSG00000124762
2.87405	GI_42660803-S			ENSG00000157350
2.85903	GI_4557881-S	IL2RG	interleukin 2 receptor, gamma precursor	ENSG00000147168
2.85874	GI_19913404-S	TOP1	DNA topoisomerase I	ENSG00000198900
2.85829	GI_21361768-S	CFLAR	CASP8 and FADD-like apoptosis regulator	ENSG00000003402
2.85738	GI_4507544-S	TM7SF1	transmembrane 7 superfamily member 1 (upregulated in kidney)	ENSG00000077585
2.85219	GI_19743570-I	TANK	TRAF interacting protein TANK isoform a	#N/A
2.83645	GI_39930398-S	TP53INP2	tumor protein p53 inducible nuclear protein 2	ENSG00000078804
2.82569	GI_45359861-S	PSMA2	proteasome alpha 2 subunit	ENSG00000106588
2.82292	GI_7662658-S	SEC24D	Sec24-related protein D	ENSG00000150961
2.82151	GI_4758813-S	NMI	N-myc and STAT interactor	ENSG00000123609
2.81215	GI_21735617-A	APOL1	apolipoprotein L1 isoform a precursor	ENSG00000100342
2.81104	GI_20336471-S	BCL3	B-cell CLL/lymphoma 3	ENSG00000069399
2.80139	GI_39995063-S	PANX1	pannexin 1	ENSG00000110218
2.80125	GI_11612654-S	FXYD6	FXYD domain-containing ion transport regulator 6	ENSG00000137726
2.80097	GI_8051620-I	OAS1	2',5'-oligoadenylate synthetase 1 isoform 3	ENSG00000089127
2.79442	GI_6631114-S	POLS	DNA polymerase sigma	ENSG00000112941
2.79244	GI_13325062-S	JAK2	Janus kinase 2	ENSG00000096968
2.79091	GI_27765098-S	SIAT4B	sialyltransferase 4B	ENSG00000157350
2.78877	GI_7669474-A	ADAR	adenosine deaminase, RNA-specific isoform d	ENSG00000160710
2.78776	GI_22035601-A	MAP4K4	mitogen-activated protein kinase kinase kinase kinase 4 isoform 1	ENSG00000071054
2.77521	GI_8922813-S	FLJ11000	hypothetical protein LOC55281	ENSG00000146859
2.76732	GI_42658301-S			#N/A
2.76628	GI_8923766-S	DCP1A	decapping enzyme	ENSG00000162290
2.75281	GI_40786407-S	LOC375035	SFT2 domain containing 2	ENSG00000213064
2.74521	GI_4809273-S	ANXA5	annexin 5	ENSG00000164111
2.73578	GI_26667179-A	CAMK2D	calcium/calmodulin-dependent protein kinase II delta isoform 3	ENSG00000145349
2.73179	GI_31543197-S	MGC4796	SINK-homologous serine/threonine kinase	ENSG00000196182
2.72722	GI_11140810-S	CUL4A	cullin 4A isoform 1	ENSG00000139842
2.71707	GI_21361087-A	SPHK1	sphingosine kinase 1 isoform 1	ENSG00000176170
2.71448	GI_26665889-I	AK2	adenylate kinase 2 isoform a	#N/A
2.71392	GI_34147663-S	TFG	TRK-fused gene	ENSG00000114354
2.70527	GI_5174588-S	MTF1	metal-regulatory transcription factor 1	ENSG00000188786
2.69521	GI_31343528-S	FLJ36031	hypothetical protein LOC168455	#N/A
2.69374	GI_45359854-S	GOLGA4	golgi autoantigen, golgin subfamily a, 4	ENSG00000144674
2.6935	GI_7662099-S	ZNF297B	zinc finger protein 297B	ENSG00000169155
2.69129	GI_19923347-S	NAB1	NGFI-A binding protein 1	ENSG00000138386
2.6798	GI_39725654-S	AKT1S1	AKT1 substrate 1 (proline-rich)	ENSG00000204673
2.67849	GI_4557378-S	SERPING1	complement component 1 inhibitor precursor	ENSG00000149131
2.67214	GI_14861835-A	ALG2	alpha-1,3-mannosyltransferase ALG2 isoform 1	ENSG00000119523
2.66588	GI_42660445-S	RNF36	ring finger protein 36 isoform a	#N/A
2.66347	GI_22325355-A	PALM2-AKAP2	PALM2-AKAP2 protein isoform 1	ENSG00000157654
2.66317	GI_41204979-S	KIAA2002	KIAA2002 protein	ENSG00000173517
2.66298	GI_45439347-I	SELS	selenoprotein S	#N/A
2.65743	GI_6031195-S	PLAGL2	pleiomorphic adenoma gene-like 2	ENSG00000126003
2.65443	Hs.402644-S			#N/A
2.65219	GI_41872576-S	RAFTLIN	raft-linking protein	ENSG00000131378
2.65003	GI_35493877-S	RELB	reticuloendotheliosis viral oncogene homolog B	ENSG00000104856
2.64618	GI_31542866-S	RRAGC	Ras-related GTP binding C	ENSG00000116954
2.64131	GI_37549297-S			ENSG00000135905
2.64093	GI_6006027-S	NRAS	neuroblastoma RAS viral (v-ras) oncogene homolog	ENSG00000213281
2.6361	GI_14719417-I	TRIM5	tripartite motif protein TRIM5 isoform alpha	ENSG00000132256
2.63226	GI_4504388-S	HIVEP1	human immunodeficiency virus type I enhancer binding protein 1	ENSG00000095951
2.63027	GI_5174392-S	ARMET	arginine-rich, mutated in early stage tumors	ENSG00000145050
2.62601	GI_17402899-S	FUBP1	far upstream element-binding protein	ENSG00000162613
2.6228	GI_4505878-S	PLEK	pleckstrin	ENSG00000115956
2.61237	GI_31317251-I	ANKFY1	ankyrin repeat and FYVE domain containing 1 isoform 1	#N/A
2.6084	GI_37574156-I	ALG2	alpha-1,3-mannosyltransferase ALG2 isoform 1	ENSG00000119523
2.59428	GI_26665890-A			ENSG00000004455
2.59374	GI_21264593-A	CENTD1	centaurin delta 1 isoform a	ENSG00000047365
2.59194	GI_13514816-A	DDX3X	DEAD/H (Asp-Glu-Ala-Asp/His) box polypeptide 3	ENSG00000215301
2.58672	GI_32895364-I	LIR9	leukocyte immunoglobulin-like receptor subfamily A member 5 isoform 1	#N/A
2.58661	GI_14591932-S	SEC61B	Sec61 beta subunit	ENSG00000106803
2.58296	GI_42661174-S	LOC201175	hypothetical protein LOC201175	ENSG00000159314
2.58007	GI_11496880-S	ELK1	ELK1 protein	ENSG00000126767
2.57695	GI_17986253-I	SP110	SP110 nuclear body protein isoform a	ENSG00000135899
2.5708	GI_26051239-S	TNFAIP2	tumor necrosis factor, alpha-induced protein 2	ENSG00000185215
2.5704	GI_22749158-S	FLJ31818	hypothetical protein LOC154743	ENSG00000164603
2.56729	GI_18765743-S	SN	sialoadhesin precursor	ENSG00000088827
2.56468	GI_6912701-S	TFEC	transcription factor EC isoform b	ENSG00000105967
2.56285	GI_21361614-S	SARA1	SAR1a gene homolog 1	ENSG00000079332
2.56194	GI_28866965-S	MT1K	metallothionein 1M	ENSG00000205364
2.55729	GI_4557516-S	DHX15	DEAH (Asp-Glu-Ala-His) box polypeptide 15	ENSG00000109606
2.55275	GI_38679886-A	SRI	sorcin isoform a	ENSG00000075142
2.54883	GI_19920316-S	CKAP4	cytoskeleton-associated protein 4	ENSG00000136026
2.54552	GI_13540544-S	ZBP1	tumor stroma and activated macrophage protein DLM-1	ENSG00000124256
2.54331	GI_41872373-S	PLK3	polo-like kinase 3	ENSG00000173846
2.54003	GI_19923722-S	RPS6KC1	ribosomal protein S6 kinase, 52kDa, polypeptide 1	ENSG00000136643
2.53777	GI_23199968-I	TAGAP	T-cell activation Rho GTPase-activating protein isoform b	ENSG00000164691
2.53456	GI_34147515-S	UAP1	UDP-N-acteylglucosamine pyrophosphorylase 1	ENSG00000117143
2.53407	Hs.522558-S			#N/A
2.5335	GI_11545889-S	IFRG28	28kD interferon responsive protein	ENSG00000136514
2.52632	GI_15208659-S	TRIM21	52kD Ro/SSA autoantigen	ENSG00000132109
2.52275	GI_45269138-A	MFN1	mitofusin 1 isoform 2	ENSG00000171109
2.51727	GI_31543664-S	STOML1	stomatin (EPB72)-like 1	ENSG00000067221
2.51535	Hs.492700-S			#N/A
2.51265	GI_31543658-S	STARD8	START domain containing 8	ENSG00000130052
2.49776	GI_5453667-S	APG7L	APG7 autophagy 7-like	ENSG00000197548
2.4944	GI_34335245-A	NUP62	nucleoporin 62kDa	ENSG00000213024
2.49207	Hs.497556-S			#N/A
2.47986	GI_8923931-S	C9orf46	hypothetical protein LOC55848	ENSG00000107020
2.46356	GI_14149737-S	NLN	neurolysin	ENSG00000123213
2.46153	GI_19913430-S	ATP6V1C1	ATPase, H+ transporting, lysosomal 42kDa, V1 subunit C, isoform 1 isoform B	ENSG00000155097
2.45366	Hs.520274-S			#N/A
2.45209	GI_45592951-S	ZCSL2	zinc finger, CSL domain containing 2	ENSG00000154813
2.45188	GI_11545742-S	SDF2L1	stromal cell-derived factor 2-like 1 precursor	ENSG00000128228
2.4511	Hs.270479-S			#N/A
2.44901	Hs.468909-S			#N/A
2.44578	GI_19923496-S	EML4	echinoderm microtubule associated protein like 4	ENSG00000143924
2.44392	GI_20302164-S	TLR7	toll-like receptor 7	ENSG00000196664
2.44207	GI_10863942-S	UTX	ubiquitously transcribed tetratricopeptide repeat, X chromosome	ENSG00000147050
2.43827	GI_37574727-A	BID	BH3 interacting domain death agonist isoform 2	ENSG00000015475
2.43546	GI_7662143-S	RABGAP1L	RAB GTPase activating protein 1-like isoform B	#N/A
2.43362	Hs.444174-S			#N/A
2.42788	GI_26051230-I	LACTB	lactamase, beta isoform a	ENSG00000103642
2.42297	GI_34878689-A	CIAS1	cryopyrin isoform a	ENSG00000162711
2.42012	GI_18860899-S	PTPRJ	protein tyrosine phosphatase, receptor type, J precursor	ENSG00000149177
2.41845	GI_13399303-S	APOBEC3G	apolipoprotein B mRNA editing enzyme, catalytic polypeptide-like 3G	ENSG00000128394
2.41558	GI_13929461-S	B4GALT1	UDP-Gal:betaGlcNAc beta 1,4- galactosyltransferase 1, membrane-bound form	ENSG00000086062
2.40961	GI_8922916-S	MCTP2	multiple C2-domains with two transmembrane regions 2	ENSG00000140563
2.39354	GI_19923633-S	SLC25A28	solute carrier family 25, member 28	ENSG00000155287
2.38413	GI_21361656-S	GRP58	protein disulfide isomerase-associated 3 precursor	ENSG00000167004
2.38155	GI_8922600-S	ARL10C	ADP-ribosylation factor-like 10C	ENSG00000134108
2.37005	GI_30794215-S	TRIM56	tripartite motif-containing 56	ENSG00000169871
2.3682	GI_31543907-S	UBP1	upstream binding protein 1 (LBP-1a)	ENSG00000153560
2.36416	GI_40255011-S	KCTD12	potassium channel tetramerisation domain containing 12	ENSG00000178695
2.34719	GI_27477130-S	MRPL17	mitochondrial ribosomal protein L17	ENSG00000158042
2.34118	GI_31317211-I	ANKFY1	ankyrin repeat and FYVE domain containing 1 isoform 1	ENSG00000185722
2.33777	GI_29893560-S	SNN	Stannin	ENSG00000184602
2.3353	GI_31543538-S	RAB5A	RAB5A, member RAS oncogene family	ENSG00000144566
2.33301	Hs.102943-S			#N/A
2.33146	GI_26051232-I	LACTB	lactamase, beta isoform a	#N/A
2.32718	GI_16306569-S	MAPK6	mitogen-activated protein kinase 6	ENSG00000069956
2.32094	GI_7661921-S	RAB21	RAB21, member RAS oncogene family	ENSG00000080371
2.32051	GI_4504936-S	KYNU	kynureninase (L-kynurenine hydrolase) isoform b	ENSG00000115919
2.31586	GI_42656585-S	DOCK10	dedicator of cytokinesis 10	ENSG00000135905
2.30649	GI_19743568-I	TANK	TRAF interacting protein TANK isoform a	ENSG00000136560
2.30203	GI_10863902-S	TRIP12	thyroid hormone receptor interactor 12	ENSG00000153827
2.29869	GI_38202247-S	STAT2	signal transducer and activator of transcription 2	ENSG00000170581
2.29466	GI_13386461-I	ANKHD1	multiple ankyrin repeats, single KH-domain protein isoform 1	ENSG00000131503
2.29334	GI_7262372-S	BST2	bone marrow stromal cell antigen 2	ENSG00000130303
2.29219	GI_34147601-S	ARHGDIA	Rho GDP dissociation inhibitor (GDI) alpha	ENSG00000141522
2.28732	GI_27499805-S			#N/A
2.28655	GI_21264368-I	NUP98	nucleoporin 98kD isoform 3	ENSG00000110713
2.28646	Hs.125087-S			#N/A
2.28477	GI_7669489-A	EWSR1	Ewing sarcoma breakpoint region 1 isoform EWS	ENSG00000182944
2.28088	Hs.368392-S			#N/A
2.27927	GI_4506472-S	REL	v-rel reticuloendotheliosis viral oncogene homolog	ENSG00000162924
2.27725	GI_21618337-A	STAT3	signal transducer and activator of transcription 3 isoform 2	ENSG00000168610
2.27335	GI_37555948-S	SLC9A8	Na+/H+ exchanger isoform 8	ENSG00000197818
2.27107	GI_4557552-S	EMD	emerin	ENSG00000102119
2.27057	GI_24431954-S	ZNF267	zinc finger protein 267	ENSG00000185947
2.26333	GI_22325354-I	PALM2-AKAP2	PALM2-AKAP2 protein isoform 1	ENSG00000157654
2.26327	GI_20555412-S	BRPF3	bromodomain and PHD finger containing, 3	ENSG00000096070
2.26235	GI_41150288-S	LOC388274	hypothetical protein XP_373684	#N/A
2.25941	GI_10864010-S	SQRDL	sulfide dehydrogenase like	ENSG00000137767
2.25903	GI_41327762-S	AGPAT3	1-acylglycerol-3-phosphate O-acyltransferase 3	ENSG00000160216
2.2569	GI_45643116-S	TLK2	tousled-like kinase 2	ENSG00000146872
2.25495	GI_24308106-S	DKFZp566C0424	putative MAPK activating protein PM20,PM21	ENSG00000055070
2.2414	Hs.101007-S			#N/A
2.23924	GI_33457347-S	C19orf10	chromosome 19 open reading frame 10	ENSG00000074842
2.21587	GI_19743810-S	TBK1	TANK-binding kinase 1	ENSG00000183735
2.21567	GI_41872473-S	ETV6	ets variant gene 6	ENSG00000139083
2.21354	GI_7549801-S	BAG1	BCL2-associated athanogene isoform 1L	ENSG00000107262
2.20948	GI_4557494-S	CSTF3	cleavage stimulation factor subunit 3 isoform 2	ENSG00000176102
2.20723	GI_38176155-S	SARA2	SAR1a gene homolog 2	ENSG00000152700
2.20617	GI_19923401-S	PITPNB	phosphatidylinositol transfer protein, beta	ENSG00000180957
2.20515	GI_38201674-S	SDC4	syndecan 4 precursor	ENSG00000124145
2.19653	GI_40254923-S	PRO1855	hypothetical protein LOC55379	ENSG00000108829
2.19464	GI_20149548-S	SRP54	signal recognition particle 54kDa	ENSG00000100883
2.19368	GI_8923627-S	FLJ20699	hypothetical protein LOC55020	ENSG00000075234
2.19092	GI_23110999-S	MS4A7	membrane-spanning 4-domains, subfamily A, member 7 isoform 1	ENSG00000166927
2.19064	GI_11863160-A	TIA1	TIA1 protein isoform 1	ENSG00000116001
2.19035	GI_13699869-S	MTHFD2	methylene tetrahydrofolate dehydrogenase 2 precursor	ENSG00000065911
2.18504	GI_13325073-S	MYBPC3	protein C, cardiac	ENSG00000134571
2.18287	GI_38327637-S	CREB3	cAMP responsive element binding protein 3	ENSG00000107175
2.18187	GI_7662409-S	KIAA0963	KIAA0963	ENSG00000064932
2.18019	GI_34335289-S	SEC22L1	vesicle trafficking protein sec22b	#N/A
2.17635	GI_4759055-S	RRBP1	ribosome binding protein 1	ENSG00000125844
2.1725	GI_22027510-A	CDCA4	cell division cycle associated 4 isoform 13	ENSG00000170779
2.17206	GI_7706116-S	SLC15A3	solute carrier family 15, member 3	ENSG00000110446
2.17107	GI_21265074-S	MRPL14	mitochondrial ribosomal protein L14	ENSG00000180992
2.16292	GI_29732565-S	CDGAP	Cdc42 GTPase-activating protein	ENSG00000031081
2.16271	GI_34222093-S	ELF1	E74-like factor 1 (ets domain transcription factor)	ENSG00000120690
2.16233	GI_4506454-S	RCN1	reticulocalbin 1 precursor	ENSG00000049449
2.16141	Hs.502575-S			#N/A
2.16014	GI_39725687-S	NDUFA9	NADH dehydrogenase (ubiquinone) 1 alpha subcomplex, 9, 39kDa	ENSG00000139180
2.15908	GI_5031706-S	GARP	leucine rich repeat containing 32 precursor	ENSG00000137507
2.15858	GI_37552860-S	PRIC285	PPAR-alpha interacting complex protein 285 isoform 2	ENSG00000130589
2.15197	GI_7657068-S	ERO1L	ERO1-like	ENSG00000197930
2.14857	hmm11379-S			ENSG00000115839
2.14746	GI_37550191-S	SEC24A	SEC24 related gene family, member A	ENSG00000113615
2.13846	GI_4503554-S	ELF4	E74-like factor 4 (ets domain transcription factor)	ENSG00000102034
2.13591	GI_32483407-A	GABPB2	GA binding protein transcription factor, beta subunit 2 isoform gamma 1	ENSG00000104064
2.13527	GI_34222320-S	RAP1B	RAP1B, member of RAS oncogene family	ENSG00000176276
2.13348	GI_5016092-S	DLD	dihydrolipoamide dehydrogenase precursor	ENSG00000091140
2.13083	GI_4758951-S	PPP2CB	protein phosphatase 2, catalytic subunit, beta isoform	ENSG00000104695
2.13012	GI_21359904-S	SH3GLB1	SH3-containing protein SH3GLB1	ENSG00000097033
2.12682	GI_22749084-S	FLJ40432	hypothetical protein LOC151195	ENSG00000163249
2.12637	GI_34147551-S	EIF5A	eukaryotic translation initiation factor 5A	ENSG00000132507
2.12062	GI_38202210-S	MGC4170	N-acetylglucosamine-1-phosphate transferase	ENSG00000111670
2.12038	GI_38202254-S	TARS	threonyl-tRNA synthetase	ENSG00000113407
2.11788	GI_4503764-S	FMR1	fragile X mental retardation 1	ENSG00000102081
2.11735	GI_4502248-S	DDEF2	development- and differentiation-enhancing factor 2	ENSG00000151693
2.1108	GI_16445440-S	TRIM26	tripartite motif-containing 26	ENSG00000206499
2.11061	Hs.36093-S			#N/A
2.09854	GI_34222159-S	ELL2	elongation factor, RNA polymerase II, 2	ENSG00000118985
2.09778	GI_42658618-S	KIAA1466	KIAA1466 protein	#N/A
2.07565	GI_23510288-S	SGPP2	sphingosine 1-phosphate phosphohydrolase 2	ENSG00000163082
2.07348	GI_40255228-S	DKFZp564K142	implantation-associated protein	ENSG00000215762
2.07289	GI_11761620-A	GMPPB	GDP-mannose pyrophosphorylase B isoform 1	ENSG00000176020
2.06377	GI_40217795-S	FLJ23749	hypothetical protein LOC91694	ENSG00000154359
2.06309	GI_4758515-S	HDGF	hepatoma-derived growth factor (high-mobility group protein 1-like)	ENSG00000143321
2.06206	GI_5031644-S	COX17	COX17 homolog, cytochrome c oxidase assembly protein	ENSG00000138495
2.06004	GI_34222360-S	ATP1A1	Na+/K+ -ATPase alpha 1 subunit isoform a proprotein	ENSG00000163399
2.0541	GI_4504084-S	GPD2	glycerol-3-phosphate dehydrogenase 2 (mitochondrial)	ENSG00000115159
2.04738	GI_16596687-S	STAT3	signal transducer and activator of transcription 3 isoform 2	ENSG00000168610
2.04706	GI_31543215-S	MYC	myc proto-oncogene protein	ENSG00000136997
2.04519	GI_40254960-S	DERL1	Der1-like domain family, member 1	ENSG00000136986
2.04216	GI_24797084-S	KPNB1	karyopherin beta 1	ENSG00000108424
2.04006	GI_34303951-S	ITM1	integral membrane protein 1	ENSG00000134910
2.03905	GI_14043031-A	RBCK1	ubiquitin conjugating enzyme 7 interacting protein 3 isoform 1	ENSG00000125826
2.03843	GI_40254903-S	FLJ20321	castor homolog 1, zinc finger	ENSG00000130940
2.03754	GI_27477112-S	SREBF2	sterol regulatory element-binding transcription factor 2	ENSG00000198911
2.03184	Hs.521122-S			#N/A
2.02493	GI_5031814-S	KARS	lysyl-tRNA synthetase	ENSG00000065427
2.02181	Hs.208854-S			#N/A
2.01734	GI_27886537-I	ATP2A2	ATPase, Ca++ transporting, cardiac muscle, slow twitch 2 isoform 2	ENSG00000174437
2.01489	GI_37541634-S	NUP160	nucleoporin 160kDa	ENSG00000030066
2.01209	GI_8923349-S	C14orf58	hypothetical protein LOC55640	ENSG00000119686
2.00743	GI_21071078-S	ETNK1	ethanolamine kinase 1	ENSG00000139163
2.0051	GI_10864048-S	C12orf14	family with sequence similarity 60, member A	ENSG00000139146
2.00503	GI_13186319-A	METTL1	methyltransferase-like protein 1 isoform a	ENSG00000037897
2.00469	GI_34916005-S	CLDN23	claudin 23	#N/A
1.99927	GI_7656909-S	ATP2C1	calcium-transporting ATPase 2C1 isoform 1c	ENSG00000017260
1.99692	GI_38016906-A	STOM	stomatin isoform a	ENSG00000148175
2.00029	GI_39930360-S	ULK3	unc-51-like kinase 3	ENSG00000140474
2.00032	GI_4758623-S	KCNK6	potassium channel, subfamily K, member 6	ENSG00000099337
2.00043	GI_33356165-S	KIAA1002; PR01365	hypothetical protein LOC22864	ENSG00000179912
2.00144	GI_38683865-S	RNASET2	ribonuclease T2 precursor	ENSG00000026297
2.00207	GI_19743892-I	TADA3L	transcriptional adaptor 3-like isoform a	ENSG00000171148
2.00582	GI_39930540-S	LOC286257	hypothetical protein LOC286257	ENSG00000148362
2.00607	GI_7661579-I	WIPI-2	hypothetical protein LOC26100 isoform c	ENSG00000157954
2.00741	GI_4502838-S	LYST	lysosomal trafficking regulator isoform 1	ENSG00000143669
2.01138	GI_44662824-S	KIAA0152	hypothetical protein LOC9761	ENSG00000110917
2.01226	GI_5031816-S	KATNB1	katanin p80 subunit B 1	ENSG00000140854
2.019	GI_10835188-S	GSR	glutathione reductase	ENSG00000104687
2.02223	GI_20336245-S	PCSK5	proprotein convertase subtilisin/kexin type 5 preproprotein	ENSG00000099139
2.02447	GI_37550007-S	VGLL4	vestigial like 4	ENSG00000144560
2.02656	GI_38093648-S	SLC37A2	solute carrier family 37 (glycerol-3-phosphate transporter), member 2	ENSG00000134955
2.02666	GI_29731964-S	KIAA0804	hypothetical protein LOC23355 isoform b	ENSG00000156931
2.02695	GI_42657971-S			ENSG00000133619
2.02975	GI_4504008-S	GLA	galactosidase, alpha	ENSG00000102393
2.03023	GI_34222294-S	TYK2	tyrosine kinase 2	ENSG00000105397
2.03061	GI_21327681-S	ACADM	acyl-Coenzyme A dehydrogenase, C-4 to C-12 straight chain	ENSG00000117054
2.03313	GI_34330190-S	SLC39A3	solute carrier family 39 (zinc transporter), member 3 isoform a	ENSG00000141873
2.03546	GI_14249125-S	GTPBP3	GTP binding protein 3 (mitochondrial) isoform V	ENSG00000130299
2.03849	GI_14149804-S	DKFZP434A1319	hypothetical protein LOC84080	ENSG00000124074
2.04259	GI_38158029-S	SFRS6	arginine/serine-rich splicing factor 6	ENSG00000124193
2.04397	GI_37537698-S	LOC147965	hypothetical protein LOC147965	ENSG00000130244
2.04408	GI_20070295-S	RNPEPL1	arginyl aminopeptidase (aminopeptidase B)-like 1	ENSG00000142327
2.04611	GI_42544234-S	SPG21	acid cluster protein 33	ENSG00000090487
2.04948	GI_21361469-S	C1orf48	chromosome 1 open reading frame 48	ENSG00000117697
2.04953	hmm4432-S			ENSG00000185061
2.04989	GI_21070955-A	COG4	component of oligomeric golgi complex 4	ENSG00000103051
2.05247	GI_39725655-S	MGC4251	hypothetical protein LOC84336	ENSG00000091947
2.05254	GI_31377467-S	DOCK2	dedicator of cytokinesis 2	ENSG00000134516
2.05296	GI_40255270-S	PRKCB1	protein kinase C, beta isoform 2	ENSG00000166501
2.05459	GI_37551274-S			#N/A
2.05555	GI_20127651-S	PSARL	presenilin associated, rhomboid-like isoform 2 preproprotein	ENSG00000175193
2.05688	GI_38679906-S	LOC127262	hypothetical protein LOC127262	ENSG00000158109
2.05728	GI_6912497-S	MLYCD	malonyl-CoA decarboxylase	ENSG00000103150
2.05821	GI_26787975-S	IL13RA1	interleukin 13 receptor, alpha 1 precursor	ENSG00000131724
2.05913	GI_4503516-S	EIF3S4	eukaryotic translation initiation factor 3, subunit 4 delta, 44kDa	ENSG00000130811
2.06506	hmm6191-S			ENSG00000101639
2.06694	GI_30410845-A	APG4C	APG4 autophagy 4 homolog C isoform 7	ENSG00000125703
2.06886	GI_24432038-S	ODAG	ocular development-associated gene	ENSG00000157259
2.06986	GI_27777631-S	SLC9A1	solute carrier family 9, isoform A1	ENSG00000090020
2.07247	GI_21314761-S	MCEE	methylmalonyl-CoA epimerase	ENSG00000124370
2.07776	GI_5453681-S	HIS1	HMBA-inducible	ENSG00000186834
2.08434	GI_23943849-I	CAMK1D	calcium/calmodulin-dependent protein kinase ID isoform 1	ENSG00000183049
2.08848	GI_22212935-A	OPRS1	opioid receptor, sigma 1 isoform 1	ENSG00000147955
2.09011	GI_34147374-S	C7orf23	chromosome 7 open reading frame 23	ENSG00000135185
2.09227	GI_28872797-S	CEBPD	CCAAT/enhancer binding protein delta	#N/A
2.09437	GI_22095361-S	C9orf19	chromosome 9 open reading frame 19	ENSG00000122694
2.09648	GI_31543422-S	POLE3	DNA polymerase epsilon subunit 3	ENSG00000148229
2.09742	GI_27734964-S	C9orf75	hypothetical protein LOC286262	ENSG00000176058
2.09793	GI_9506674-S	GFOD1	glucose-fructose oxidoreductase domain containing 1	ENSG00000145990
2.09859	GI_13775223-S	PSFL	presenilin stabilization factor-like	ENSG00000138613
2.10144	GI_24308431-S	TTC5	tetratricopeptide repeat domain 5	ENSG00000136319
2.10191	GI_38202249-S	SUMF1	sulfatase modifying factor 1	ENSG00000144455
2.10502	GI_8922347-S	TMEM39B	transmembrane protein 39B	ENSG00000121775
2.1054	GI_21264557-S	SMAP1	stromal membrane-associated protein	ENSG00000112305
2.10721	GI_15431292-S	RPL15	ribosomal protein L15	ENSG00000174748
2.1074	GI_4758293-S	EPRS	glutamyl-prolyl tRNA synthetase	ENSG00000136628
2.11161	GI_33519467-S	NDUFB5	NADH dehydrogenase (ubiquinone) 1 beta subcomplex, 5, 16kDa precursor	ENSG00000136521
2.11698	GI_30425545-S	C14orf11	hypothetical protein LOC55837	ENSG00000129518
2.11782	GI_41152252-S	GLI4	GLI-Kruppel family member GLI4	ENSG00000181638
2.12367	GI_20336745-A	H2AFY	H2A histone family, member Y isoform 2	ENSG00000113648
2.12449	GI_5922002-A	DYRK2	dual-specificity tyrosine-(Y)-phosphorylation regulated kinase 2 isoform 1	ENSG00000127334
2.13057	GI_42661982-S	LOC90379	hypothetical protein LOC90379	ENSG00000132017
2.13426	GI_24307952-S	NIFUN	iron-sulfur cluster assembly enzyme isoform ISCU1	ENSG00000136003
2.1374	GI_37622344-A	ZNF42	zinc finger protein 42 isoform 1	ENSG00000099326
2.14036	GI_4758439-S	GMFG	glia maturation factor, gamma	ENSG00000130755
2.14104	GI_11141898-S	NIF3L1	NIF3 NGG1 interacting factor 3-like 1	ENSG00000196290
2.14346	GI_14149874-S	MYST1	MYST histone acetyltransferase 1	ENSG00000103510
2.14354	GI_19747274-A	PHF10	PHD finger protein 10 isoform a	ENSG00000130024
2.14508	GI_31342260-S	FLJ35681	hypothetical protein LOC283897	ENSG00000215673
2.14853	GI_34335263-A	PRKCBP1	protein kinase C binding protein 1 isoform b	ENSG00000101040
2.15015	GI_24475709-S	HBLD2	HESB like domain containing 2	ENSG00000135070
2.1514	GI_42659928-S	LOC400027	hypothetical protein XP_378350	#N/A
2.15152	GI_29789089-S	TD-60	RCC1-like	ENSG00000179051
2.15265	GI_24308160-S	SLC22A15	solute carrier family 22 (organic cation transporter), member 15	ENSG00000163393
2.15527	GI_5453637-S	ARID3B	AT rich interactive domain 3B (BRIGHT- like) protein	ENSG00000179361
2.15682	GI_6912539-S	NUBP2	nucleotide binding protein 2 (MinD homolog, E. coli)	ENSG00000095906
2.15837	GI_31543168-S	SUV420H2	suppressor of variegation 4-20 homolog 2	ENSG00000133247
2.1606	Hs.276976-S			#N/A
2.16181	GI_18699723-S	C6orf111	hypothetical protein LOC25957	ENSG00000132424
2.16292	GI_32130513-A	NDRG3	N-myc downstream-regulated gene 3 isoform b	ENSG00000101079
2.16433	GI_24430130-S	WBP1	WW domain binding protein 1	ENSG00000115274
2.16471	GI_37059752-S	SUSD3	sushi domain containing 3	ENSG00000157303
2.16635	GI_41393611-A	RTN3	reticulon 3 isoform a	ENSG00000133318
2.16724	GI_24308405-S	SCRN2	secernin 2	ENSG00000141295
2.16805	GI_22547113-A	MRPL10	mitochondrial ribosomal protein L10 isoform a	ENSG00000159111
2.16968	GI_5174754-S	ZA20D2	zinc finger protein 216	ENSG00000107372
2.1698	GI_11037064-S	DISC1	disrupted in schizophrenia 1 isoform Lv	ENSG00000162946
2.17053	GI_7705880-S	ZNF580	zinc finger protein 580	ENSG00000213015
2.17633	GI_16306593-I	SKP2	S-phase kinase-associated protein 2 isoform 1	ENSG00000145604
2.17837	GI_37540497-S			#N/A
2.17919	GI_5031748-S	HMGN2	high-mobility group nucleosomal binding domain 2	ENSG00000198830
2.17919	GI_37552339-S	JMJD2B	jumonji domain containing 2B	ENSG00000127663
2.18014	GI_45439353-S	TCEA1	transcription elongation factor A 1 isoform 1	ENSG00000213792
2.18142	GI_29550920-A	SULT1A3	sulfotransferase family, cytosolic, 1A, phenol-preferring, member 3	ENSG00000181625
2.18205	GI_11141876-S	SIGIRR	single Ig IL-1R-related molecule	ENSG00000185187
2.18242	GI_40018625-S	MOBKL2A	MOB-LAK	ENSG00000172081
2.18439	GI_16554610-S	MRPS15	mitochondrial ribosomal protein S15	ENSG00000116898
2.18789	GI_19913436-S	ATP6V0C	ATPase, H+ transporting, lysosomal, V0 subunit c	ENSG00000185883
2.18835	GI_19923322-S	SMAD6	MAD, mothers against decapentaplegic homolog 6	ENSG00000137834
2.19469	GI_37622900-A	DSIPI	TSC22 domain family, member 3 isoform 3	ENSG00000157514
2.20067	GI_17978492-S	CDK2AP1	CDK2-associated protein 1	ENSG00000111328
2.20206	GI_5730062-S	SPHAR	S-phase response (cyclin-related)	ENSG00000168118
2.20542	GI_14249569-S	FLJ14827	hypothetical protein LOC84934	ENSG00000139405
2.20573	GI_7706138-S	FAM53C	family 53, member C protein	ENSG00000120709
2.20893	GI_9945313-S	EIF4A2	eukaryotic translation initiation factor 4A isoform 2	ENSG00000156976
2.21296	GI_18379347-S	SORL1	sortilin-related receptor containing LDLR class A repeats preproprotein	ENSG00000137642
2.21579	GI_32261299-S	CYHR1	cysteine and histidine rich 1	ENSG00000187954
2.21637	GI_24475878-S	FUCA1	fucosidase, alpha-L- 1, tissue	ENSG00000179163
2.22123	GI_24308451-S	C9orf112	hypothetical protein LOC92715	ENSG00000148399
2.22217	GI_34098934-S	ATPAF1	ATP synthase mitochondrial F1 complex assembly factor 1	ENSG00000123472
2.22271	GI_22212942-S	UBE2R2	ubiquitin-conjugating enzyme UBC3B	ENSG00000107341
2.22302	GI_42476014-S	FLJ22662	hypothetical protein LOC79887	ENSG00000121316
2.22418	GI_20127456-S	GYG	glycogenin	ENSG00000163754
2.22455	GI_13123771-S	CNOT10	CCR4-NOT transcription complex, subunit 10	ENSG00000182973
2.22505	GI_21362103-S	TXNL5	thioredoxin-like 5	ENSG00000129235
2.22877	GI_15619016-I	PTPN22	protein tyrosine phosphatase, non-receptor type 22 (lymphoid) isoform 2	ENSG00000134242
2.23147	GI_4758773-S	NDUFB10	NADH dehydrogenase (ubiquinone) 1 beta subcomplex, 10, 22kDa	ENSG00000140990
2.23212	GI_30159082-S			#N/A
2.23309	GI_24586672-A	SSH3	slingshot homolog 3 isoform 1	ENSG00000172830
2.23342	GI_25014108-S	C11orf31	selenoprotein H	#N/A
2.23446	GI_34734074-A	SLC22A18	tumor suppressing subtransferable candidate 5	ENSG00000110628
2.23599	GI_38570114-S	FLJ25476	hypothetical protein LOC149076	ENSG00000160094
2.23999	GI_4506342-S	PXMP3	peroxisomal membrane protein 3	ENSG00000164751
2.24103	Hs.24183-S			#N/A
2.24426	GI_4503446-S	ECH1	peroxisomal enoyl-coenzyme A hydratase-like protein	ENSG00000104823
2.24491	GI_7656889-A	REPIN1	replication initiator 1 isoform 1	ENSG00000214022
2.24515	GI_4557612-S	GALC	galactosylceramidase isoform a precursor	ENSG00000054983
2.25372	GI_34147446-S	MGC14288	hypothetical protein LOC84987	ENSG00000178449
2.25375	GI_21614521-S	GCA	grancalcin, EF-hand calcium binding protein	ENSG00000115271
2.25457	GI_29029571-A	CD86	CD86 antigen isoform 2 precursor	ENSG00000114013
2.25835	GI_14249149-S	SSBP4	single stranded DNA binding protein 4 isoform b	ENSG00000130511
2.25853	GI_13699838-I	TBXAS1	thromboxane A synthase 1 (platelet, cytochrome P450, family 5, subfamily A) isoform TXS-I	ENSG00000059377
2.26115	GI_21389358-S	FLJ30525	hypothetical protein LOC113802	ENSG00000162639
2.26361	GI_40255019-S	FLJ11730	hypothetical protein LOC64769	ENSG00000163875
2.26449	GI_14150170-S	THOC3	THO complex 3	ENSG00000170089
2.26537	GI_18104972-A	PTP4A2	protein tyrosine phosphatase type IVA, member 2 isoform 1	ENSG00000184007
2.26596	GI_12408642-S	BRD3	bromodomain containing protein 3	ENSG00000169925
2.27091	GI_34147685-S	ABHD6	abhydrolase domain containing 6	ENSG00000163686
2.2793	GI_21264336-S	CENTD3	centaurin, delta 3	ENSG00000120318
2.28169	GI_26667190-A	CAMK2G	calcium/calmodulin-dependent protein kinase II gamma isoform 4	ENSG00000148660
2.28333	GI_7662347-S	MONDOA	mondoA	ENSG00000175727
2.28357	GI_4505396-S	MAP3K14	mitogen-activated protein kinase kinase kinase 14	ENSG00000006062
2.28382	GI_11345479-S			ENSG00000160209
2.28503	GI_21166356-S	LETMD1	LETM1 domain containing 1 isoform 2	ENSG00000050426
2.28971	GI_19923243-S	ARHGAP1	Rho GTPase activating protein 1	ENSG00000175220
2.29182	GI_8923809-S	FAM45B	hypothetical protein LOC55855	ENSG00000119979
2.29226	GI_8922910-S	RSAD1	radical S-adenosyl methionine domain containing 1	ENSG00000136444
2.29295	GI_11496985-S	C1QR1	complement component 1, q subcomponent, receptor 1	ENSG00000125810
2.29452	GI_17986282-S	TUBA3	tubulin, alpha 3	ENSG00000167552
2.2967	GI_22129777-S	C20orf139	sulfiredoxin 1 homolog	ENSG00000172070
2.29895	GI_5540099-S	MAN2A2	mannosidase, alpha, class 2A, member 2	ENSG00000196547
2.29957	GI_32454751-S	ORC2L	origin recognition complex, subunit 2	ENSG00000115942
2.30333	GI_9943840-S	TAF12	TAF12 RNA polymerase II, TATA box binding protein (TBP)-associated factor, 20 kD	ENSG00000120656
2.30593	GI_33859831-S	SEC11L1	SEC11-like 1	ENSG00000140612
2.30701	GI_13027603-S	MRPS34	mitochondrial ribosomal protein S34	ENSG00000074071
2.30921	GI_42659242-S	FLJ26481; FLJ34280; FLJ35589; FLJ44686; FLJ45069; FLJ46877	similar to RIKEN cDNA 4732481H14	ENSG00000148158
2.31441	GI_4503600-S	ERCC5	XPG-complementing protein	ENSG00000134899
2.31665	GI_34222198-S	LRRC5	leucine rich repeat containing 5	ENSG00000171492
2.32036	Hs.498634-S			#N/A
2.32118	GI_4503520-S	EIF3S6	eukaryotic translation initiation factor 3, subunit 6 48kDa	ENSG00000104408
2.32154	GI_38146114-S	FOXJ2	forkhead box J2	ENSG00000065970
2.32346	GI_14149707-S	DKFZP434C171	hypothetical protein LOC26112	ENSG00000198624
2.32571	GI_5902157-S	ZNF183	ring finger protein 113A	ENSG00000125352
2.32743	GI_39725648-S	MGC4606	hypothetical protein LOC79447	ENSG00000185928
2.33325	GI_24475984-S	TMEM14C	transmembrane protein 14C	ENSG00000111843
2.33635	GI_38026959-A	C21orf33	es1 protein isoform Ia precursor	ENSG00000160221
2.34772	GI_7110696-S	PRKCABP	protein kinase C, alpha binding protein	ENSG00000100151
2.35178	Hs.491511-S			#N/A
2.35428	GI_23510363-A	FYN	protein-tyrosine kinase fyn isoform a	ENSG00000010810
2.35502	GI_34222158-S	FLJ10925	hypothetical protein LOC55262	ENSG00000146826
2.35578	GI_21389558-S	FLJ31978	hypothetical protein LOC144423	ENSG00000151948
2.35626	GI_26051249-A	TNFSF13	tumor necrosis factor (ligand) superfamily, member 12-member 13	ENSG00000161955
2.35742	Hs.371609-S			#N/A
2.35746	GI_6005807-A	MAN1B1	alpha 1,2-mannosidase	ENSG00000177239
2.36019	GI_37552541-S	SIN3B	SIN3 homolog B, transcription regulator	ENSG00000127511
2.36159	GI_14149679-S	MBC2	family with sequence similarity 62 (C2 domain containing), member A	ENSG00000139641
2.36668	GI_7706340-S	YPEL5	yippee-like 5	ENSG00000119801
2.36755	GI_27499434-S	PPFIBP2	PTPRF interacting protein, binding protein 2 (liprin beta 2)	ENSG00000166387
2.36759	GI_9257221-S	FOXO1A	forkhead box O1A	ENSG00000150907
2.36788	GI_32306540-S	TRIT1	tRNA isopentenyltransferase 1	ENSG00000043514
2.36848	GI_40255088-S	PP3856	nicotinate phosphoribosyltransferase domain containing 1	ENSG00000147813
2.37031	GI_21361603-S	SH3TC1	SH3 domain and tetratricopeptide repeats 1	ENSG00000125089
2.37324	GI_13376352-S	FAM31C	hypothetical protein LOC79958	ENSG00000205744
2.37522	GI_7706293-A	WIPI-2	hypothetical protein LOC26100 isoform c	ENSG00000157954
2.37595	GI_4885348-S	GRK5	G protein-coupled receptor kinase 5	ENSG00000198873
2.37767	GI_31543088-S	LOC81558	C/EBP-induced protein	ENSG00000121104
2.37872	GI_7705739-S	MGC9850	RNA polymerase I 16 kDa subunit	ENSG00000186184
2.38143	GI_40445400-S	C2orf22	PQ loop repeat containing 3	ENSG00000162976
2.38174	GI_22094078-S	TRIP3	thyroid hormone receptor interactor 3 isoform 1	ENSG00000108278
2.38186	GI_4503894-S	GALK1	galactokinase 1	ENSG00000108479
2.38192	GI_4557013-S	CAT	catalase	ENSG00000121691
2.3999	GI_18490988-S	RPS27L	ribosomal protein S27-like	ENSG00000185088
2.40234	GI_34878696-A			ENSG00000166783
2.40337	GI_20070332-S	NPEPL1	aminopeptidase-like 1	ENSG00000215440
2.40638	GI_4758269-S	ENDOG	endonuclease G precursor	ENSG00000167136
2.40825	GI_32307149-A	OGT	O-linked GlcNAc transferase isoform 3	ENSG00000147162
2.40985	GI_24850108-S	GPBAR1	G-protein coupled bile acid receptor BG37	ENSG00000179921
2.41229	GI_4557879-S	IFNGR1	interferon gamma receptor 1	ENSG00000027697
2.41362	GI_32306535-S	MTIF3	mitochondrial translational initiation factor 3	ENSG00000122033
2.41435	GI_18491027-S	C15orf15	ribosomal protein L24-like	ENSG00000137876
2.41966	GI_19923598-S	CLMN	calponin like transmembrane domain protein	ENSG00000165959
2.41967	GI_6912395-S	GRHPR	glyoxylate reductase/hydroxypyruvate reductase	ENSG00000137106
2.42033	GI_42476278-S	VKORC1	vitamin K epoxide reductase complex, subunit 1 isoform 1	ENSG00000167397
2.43288	GI_25914753-A	MKKS	McKusick-Kaufman syndrome protein	ENSG00000125863
2.43559	GI_33589813-S	C9orf60	zyg-11 homolog B (C. elegans)-like	ENSG00000160445
2.43592	GI_7662013-S	LOC348180	family with sequence similarity 38, member A	ENSG00000103335
2.43734	GI_21359891-S	MKRN1	makorin, ring finger protein, 1	ENSG00000133606
2.43753	GI_14042922-S	C9orf5	hypothetical protein LOC23731	ENSG00000106771
2.43962	GI_14602451-S	POLR2F	DNA directed RNA polymerase II polypeptide F	ENSG00000100142
2.44223	GI_21359905-S	GLTSCR2	glioma tumor suppressor candidate region gene 2	ENSG00000105373
2.44226	GI_19923652-I	PSIP1	PC4 and SFRS1 interacting protein 1 isoform 1	ENSG00000164985
2.44625	GI_33589828-S	CACNA2D4	voltage-gated calcium channel alpha(2)delta-4 subunit isoform 2	ENSG00000151062
2.45242	GI_38505265-S	DNTTIP1	terminal deoxynucleotidyltransferase interacting factor 1	ENSG00000101457
2.46474	GI_4507466-S	TGFBI	transforming growth factor, beta-induced, 68kDa	ENSG00000120708
2.4683	GI_5453709-S	LASP1	LIM and SH3 protein 1	ENSG00000002834
2.46868	GI_16418454-S	RBP7	retinol binding protein 7, cellular	ENSG00000162444
2.46879	GI_29789113-S	TBC1D14	TBC1 domain family, member 14	ENSG00000132405
2.46881	GI_20336760-S	HEBP1	heme binding protein 1	ENSG00000013583
2.46997	Hs.514664-S			#N/A
2.4727	GI_16945969-I	PSIP1	PC4 and SFRS1 interacting protein 1 isoform 1	ENSG00000164985
2.47359	GI_21359840-S	TTC3	tetratricopeptide repeat domain 3	ENSG00000182670
2.47417	GI_13375778-S	FLJ22386	leucine zipper domain protein	ENSG00000067836
2.47433	GI_23943808-S	TLP19	endoplasmic reticulum thioredoxin superfamily member, 18 kDa	ENSG00000117862
2.47548	GI_8923395-S	C14orf94	hypothetical protein LOC54930	ENSG00000092036
2.47756	GI_40254856-S	KIAA1036	vasohibin 1	ENSG00000071246
2.47867	GI_31542670-S	C6orf209	liver regeneration p-53 related protein	ENSG00000168216
2.48074	GI_41352714-S	VPS35	vacuolar protein sorting 35	ENSG00000069329
2.48517	GI_8393383-S	C6orf48	G8 protein	ENSG00000206380
2.48545	GI_7661925-S	SERTAD2	SERTA domain containing 2	ENSG00000179833
2.48759	GI_24430214-S	IL10RB	interleukin 10 receptor, beta precursor	ENSG00000159113
2.48783	GI_24476001-S	HSCARG	hypothetical protein LOC57407	ENSG00000153406
2.49022	GI_17865815-A	VNN2	vanin 2 isoform 1 precursor	ENSG00000112303
2.49465	GI_33469967-A	MCM7	minichromosome maintenance protein 7 isoform 1	ENSG00000166508
2.49957	GI_4885192-S	ARID3A	AT rich interactive domain 3A (BRIGHT- like) protein	ENSG00000116017
2.50083	GI_7656994-S	CARHSP1	calcium-regulated heat-stable protein (24kD)	ENSG00000153048
2.50401	GI_31543416-S	PLSCR3	phospholipid scramblase 3	ENSG00000187838
2.50588	Hs.214235-S			#N/A
2.50766	GI_4502042-S	ALDH3B1	aldehyde dehydrogenase 3B1 isoform a	ENSG00000006534
2.51572	GI_25777679-A	RASSF1	Ras association domain family 1 isoform A	ENSG00000068028
2.51665	GI_20127579-S	BTBD2	BTB (POZ) domain containing 2	ENSG00000133243
2.52173	GI_33667071-S	CMRF-35H	leukocyte membrane antigen	ENSG00000167851
2.52343	GI_20336304-I	BCL11A	B-cell CLL/lymphoma 11A isoform 2	ENSG00000119866
2.52495	GI_37540661-S	LOC285550	similar to hypothetical protein DKFZp727G131	ENSG00000185654
2.52784	GI_4507908-S	WAS	Wiskott-Aldrich syndrome protein	ENSG00000015285
2.53047	GI_38569402-S	ARL3	ADP-ribosylation factor-like 3	ENSG00000138175
2.53604	GI_22027654-S	AP1S2	adaptor-related protein complex 1 sigma 2 subunit	ENSG00000182287
2.54109	GI_18375502-A	APEX1	APEX nuclease	ENSG00000100823
2.54251	GI_5454099-S	TACC1	transforming, acidic coiled-coil containing protein 1	ENSG00000147526
2.54672	GI_4507104-S	SNAPC3	small nuclear RNA activating complex, polypeptide 3, 50kDa	#N/A
2.54811	GI_7661827-S	COMMD9	COMM domain containing 9	ENSG00000110442
2.55283	GI_22547132-S	MRPL34	mitochondrial ribosomal protein L34	ENSG00000130312
2.55427	GI_7706317-S	DHRS7	dehydrogenase/reductase (SDR family) member 7	ENSG00000100612
2.55713	GI_34147613-S	OBFC1	oligonucleotide/oligosaccharide-binding fold containing 1	ENSG00000107960
2.55787	GI_37537547-S	HSPC268	hypothetical protein LOC154791	ENSG00000164898
2.56879	GI_21237793-I	GIT2	G protein-coupled receptor kinase-interactor 2 isoform 3	ENSG00000139436
2.57397	GI_29740201-S	C15orf23	chromosome 15 open reading frame 23	ENSG00000128944
2.57407	GI_18482382-S	KLHL6	kelch-like 6	ENSG00000172578
2.5757	GI_42794768-S	PAK1	p21-activated kinase 1	ENSG00000149269
2.57808	GI_33286425-A	OPRL1	opiate receptor-like 1	ENSG00000125510
2.5819	GI_19913423-S	ATP6V1A	ATPase, H+ transporting, lysosomal 70kD, V1 subunit A, isoform 1	ENSG00000114573
2.58309	GI_33356548-S	MCM3	minichromosome maintenance protein 3	ENSG00000112118
2.58612	GI_29540530-A	SULT1A1	sulfotransferase family, cytosolic, 1A, phenol-preferring, member 1 isoform a	ENSG00000196502
2.58694	GI_18641280-A	RFP	ret finger protein isoform alpha	ENSG00000215641
2.59316	GI_4557416-S	CD14	CD14 antigen precursor	ENSG00000170458
2.59391	GI_8923612-S	MARCH-I	membrane-associated RING-CH protein I	ENSG00000145416
2.59909	GI_20070171-S	RPA1	replication protein A1, 70kDa	ENSG00000132383
2.60199	GI_31542631-S	FDFT1	farnesyl-diphosphate farnesyltransferase 1	ENSG00000079459
2.60333	GI_6005787-S	NISCH	nischarin	ENSG00000010322
2.60795	GI_34335291-S	TST	thiosulfate sulfurtransferase	ENSG00000128311
2.6196	GI_27481523-S			#N/A
2.62062	GI_13259519-S	HDAC4	histone deacetylase 4	ENSG00000068024
2.621	GI_30179901-S	SOX4	SRY (sex determining region Y)-box 4	ENSG00000124766
2.62933	GI_33285009-S	FLJ22390	MOCO sulphurase C-terminal domain containing 1	ENSG00000186205
2.63024	GI_10864008-I	CTDSP1	CTD (carboxy-terminal domain, RNA polymerase II, polypeptide A) small phosphatase 1 isoform 1	ENSG00000144579
2.63227	GI_27764862-S	SLC25A6	solute carrier family 25, member A6	ENSG00000169100
2.6339	GI_28416952-S	ACAS2L	acyl-CoA synthetase short-chain family member 1	ENSG00000154930
2.63586	GI_13236539-S	MGC4171	glycerophosphodiester phosphodiesterase domain containing 3 isoform 1	ENSG00000102886
2.6367	GI_14249551-S	DIRC2	disrupted in renal carcinoma 2	ENSG00000138463
2.642	GI_44680150-S	CRI1	CREBBP/EP300 inhibitor 1	#N/A
2.64305	GI_27482017-S			#N/A
2.64838	GI_13128866-S	HEXB	hexosaminidase B preproprotein	ENSG00000049860
2.65265	GI_34304345-S	TM4SF7	tetraspanin 4 isoform a	ENSG00000177769
2.65757	GI_21040276-S	LOC221955	hypothetical protein LOC221955	ENSG00000164535
2.65881	GI_38348359-S	MGC45386	hypothetical protein LOC374659	ENSG00000184508
2.65966	GI_42661076-S			ENSG00000170233
2.66368	GI_12957487-S	13CDNA73	hypothetical protein CG003	ENSG00000073910
2.67044	GI_11119427-S	AVPI1	vasopressin-induced protein, 32kDa	ENSG00000119986
2.67389	GI_37552547-S	MAST3	microtubule associated serine/threonine kinase 3	ENSG00000099308
2.67508	GI_31543081-S	MARCH-II	membrane-associated ring finger (C3HC4) 2 isoform 1	ENSG00000099785
2.67511	GI_19923657-S	C20orf72	hypothetical protein LOC92667	ENSG00000125871
2.67568	GI_34147585-S	ANAPC5	anaphase-promoting complex subunit 5	ENSG00000089053
2.67915	GI_21361698-S	SPHK2	sphingosine kinase type 2 isoform	ENSG00000063176
2.68731	GI_21361518-S	ADIPOR1	adiponectin receptor 1	ENSG00000159346
2.70387	GI_27480910-S	LOC286257	hypothetical protein LOC286257	ENSG00000148362
2.70475	GI_4505686-S	PDHB	pyruvate dehydrogenase (lipoamide) beta	ENSG00000168291
2.70642	GI_5902133-S	CORO1A	coronin, actin binding protein, 1A	ENSG00000102879
2.70735	GI_22507408-S	TBC1D22A	TBC1 domain family, member 22A	ENSG00000054611
2.71061	GI_32261290-S	DUSP23	dual specificity phosphatase 23	ENSG00000158716
2.71122	GI_15718677-S	DGCR6L	DiGeorge syndrome critical region gene 6 like	ENSG00000183628
2.71473	GI_7706454-S	NQO3A2	NAD(P)H:quinone oxidoreductase type 3, polypeptide A2	ENSG00000159348
2.72683	GI_14211888-S	LOC84661	dpy-30-like protein	ENSG00000162961
2.72953	GI_34222126-S	MGC17330	HGFL protein	ENSG00000100100
2.73029	GI_42659661-S	MPEG1	macrophage expressed gene 1	#N/A
2.73458	GI_31543619-S	SGSH	N-sulfoglucosamine sulfohydrolase (sulfamidase)	ENSG00000181523
2.73611	GI_21450855-A	STARD7	START domain containing 7	ENSG00000084090
2.74056	GI_29826313-S	DDA3	p53-regulated DDA3 isoform b	ENSG00000134222
2.74804	GI_4502890-S	CLNS1A	chloride channel, nucleotide-sensitive, 1A	ENSG00000074201
2.7499	GI_40254872-S	HSPC049	HSPC049 protein	ENSG00000105875
2.75343	GI_7705717-S	DERA	2-deoxyribose-5-phosphate aldolase homolog	ENSG00000023697
2.75368	GI_7661537-S	BRI3	brain protein I3	ENSG00000164713
2.75523	GI_20127508-S	RAB32	RAB32, member RAS oncogene family	ENSG00000118508
2.76006	GI_37620170-S	AKNA	AT-hook transcription factor	ENSG00000106948
2.76721	GI_38201662-A	ING1	inhibitor of growth family, member 1 isoform D	ENSG00000153487
2.77347	GI_20336263-A			ENSG00000103365
2.78236	GI_7662375-S	FAM13A1	family with sequence similarity 13, member A1 isoform b	ENSG00000138640
2.78353	GI_4505946-S	POLR2G	DNA directed RNA polymerase II polypeptide G	ENSG00000168002
2.78759	GI_4507520-S	TKT	transketolase	ENSG00000163931
2.78764	GI_37564256-S	C22orf9	hypothetical protein LOC23313 isoform a	ENSG00000100364
2.79043	GI_5730109-S	USP3	ubiquitin specific protease 3	ENSG00000140455
2.80075	GI_23510442-A	TNFSF13	tumor necrosis factor (ligand) superfamily, member 12 isoform 1 precursor	ENSG00000161955
2.81137	GI_38373694-S	WASPIP	WASP-interacting protein	ENSG00000115935
2.81233	GI_14149614-S	RIP	RPA interacting protein isoform 1	ENSG00000129197
2.81377	GI_6041664-S	AGPAT2	1-acylglycerol-3-phosphate O-acyltransferase 2 isoform b	ENSG00000169692
2.8145	GI_30795205-S	PPP2R5A	protein phosphatase 2, regulatory subunit B (B56), alpha isoform	ENSG00000066027
2.81984	GI_5922012-S	FZD2	frizzled 2	ENSG00000180340
2.8305	GI_9558740-S	HSU79274	hypothetical protein LOC29902	ENSG00000204856
2.83179	GI_24475987-S	ZNF581	zinc finger protein 581	ENSG00000171425
2.83559	GI_4755133-S	DOK1	docking protein 1	ENSG00000115325
2.83653	GI_7661813-S			#N/A
2.83807	GI_7669551-A	VCL	vinculin isoform VCL	ENSG00000035403
2.84091	GI_20127661-S	TP53INP1	tumor protein p53 inducible nuclear protein 1	ENSG00000164938
2.84592	GI_7706574-S	TM7SF3	transmembrane 7 superfamily member 3	ENSG00000064115
2.84623	GI_24469782-S	AGTRAP	angiotensin II receptor-associated protein	ENSG00000177674
2.8536	GI_33469146-I			ENSG00000189339
2.85939	GI_41281385-S	HA-1	minor histocompatibility antigen HA-1	ENSG00000180448
2.85965	GI_22547179-A	TRPV4	transient receptor potential cation channel, subfamily V, member 4 isoform a	ENSG00000111199
2.86771	GI_31742500-S	SNX27	sorting nexin family member 27	ENSG00000143376
2.86861	GI_21361381-S	POMT1	protein-O-mannosyltransferase 1	ENSG00000130714
2.8729	GI_31982916-S			#N/A
2.8773	GI_21237796-A	HDAC5	histone deacetylase 5 isoform 3	ENSG00000108840
2.87885	GI_42658525-S	LOC389541	similar to CG14977-PA	ENSG00000188186
2.88036	GI_29789053-S	FCHO1	FCH domain only 1	ENSG00000130475
2.88822	GI_24308523-S	TMEM9	transmembrane protein 9	ENSG00000116857
2.8931	GI_32967302-A	CERK	ceramide kinase isoform a	ENSG00000100422
2.89374	GI_28416430-S	GIMAP2	GTPase, IMAP family member 2	ENSG00000106560
2.89552	GI_37655179-S	DUSP3	dual specificity phosphatase 3	ENSG00000108861
2.90352	GI_33695108-S	RAB9P40	Rab9 effector p40	ENSG00000136933
2.90795	GI_38176162-S	RNF130	ring finger protein 130	ENSG00000113269
2.92602	GI_8922793-S	C15orf12	U3 snoRNP protein 3 homolog	ENSG00000177971
2.92701	GI_6007850-S	ITGAE	integrin, alpha E (antigen CD103, human mucosal lymphocyte antigen 1; alpha polypeptide)	ENSG00000083457
2.93206	GI_9506640-S	FLJ11127	hypothetical protein LOC54491	ENSG00000145569
2.93449	GI_4505028-S	LTA4H	leukotriene A4 hydrolase	ENSG00000111144
2.94117	GI_4506130-S	PRPSAP1	phosphoribosyl pyrophosphate synthetase-associated protein 1	ENSG00000161542
2.95565	GI_42476165-S	PYGL	glycogen phosphorylase, liver	ENSG00000100504
2.96407	GI_8923886-S	ZNF395	zinc finger protein 395	ENSG00000186918
2.96431	GI_19923461-S	BHC80	BRAF35/HDAC2 complex	ENSG00000135365
2.96631	GI_19923602-S	CYBRD1	cytochrome b reductase 1	ENSG00000071967
2.96968	GI_31543440-S	TMEM29	hypothetical protein LOC29057	ENSG00000179304
2.97341	GI_34485710-A	RAB27A	Ras-related protein Rab-27A	ENSG00000069974
2.97645	hmm11711-S			ENSG00000127838
2.98238	GI_29337288-S	ABI3	NESH protein	ENSG00000108798
2.9961	GI_16418033-S	CG018	hypothetical protein LOC90634	ENSG00000139597
2.99854	GI_5454087-S	ANP32B	acidic (leucine-rich) nuclear phosphoprotein 32 family, member B	ENSG00000136938
3.00253	GI_37545982-S	KIAA1509	KIAA1509	ENSG00000015133
3.01101	GI_6453817-S	KIF22	kinesin family member 22	ENSG00000079616
3.01564	GI_32698764-S	FGD3	FYVE, RhoGEF and PH domain containing 3	ENSG00000127084
3.02128	GI_34222119-S	ZBTB4	zinc finger and BTB domain containing 4	ENSG00000174282
3.0228	GI_16579887-S	FBP1	fructose-1,6-bisphosphatase 1	ENSG00000165140
3.02959	GI_4557440-S	CDKN1C	cyclin-dependent kinase inhibitor 1C	ENSG00000129757
3.03103	GI_42475939-A	ZNF261	zinc finger protein 261	ENSG00000147130
3.03348	GI_20428653-S	CALM2	calmodulin 2	ENSG00000143933
3.03791	GI_34098964-S	LY96	MD-2 protein	ENSG00000154589
3.04298	GI_34335241-S	MAPKAPK3	mitogen-activated protein kinase-activated protein kinase 3	ENSG00000114738
3.04308	GI_28872793-S	CEBPA	CCAAT/enhancer binding protein alpha	#N/A
3.04605	GI_42476192-S	MGC8721	transmembrane protein 66	ENSG00000133872
3.052	GI_40795670-S	FLJ37970	hypothetical protein LOC283234	ENSG00000168071
3.05989	GI_31543298-S	NTE	neuropathy target esterase	ENSG00000032444
3.08852	GI_20070271-S	RDH11	androgen-regulated short-chain dehydrogenase/reductase 1	ENSG00000072042
3.09764	GI_4505370-S	NDUFS8	NADH dehydrogenase (ubiquinone) Fe-S protein 8, 23kDa (NADH-coenzyme Q reductase)	ENSG00000110717
3.10142	GI_4758085-S	CSRP1	cysteine and glycine-rich protein 1	ENSG00000159176
3.10177	GI_42516575-S	C14orf87	glutaredoxin 5	ENSG00000182512
3.1035	GI_30260186-A	ATPIF1	ATPase inhibitory factor 1 isoform 1 precursor	ENSG00000130770
3.1052	GI_14591905-S	RPL13A	ribosomal protein L13a	ENSG00000142541
3.10851	GI_22035639-S	MGST2	microsomal glutathione S-transferase 2	ENSG00000085871
3.11863	GI_34304340-A	PDCD4	programmed cell death 4 isoform 1	ENSG00000150593
3.11915	GI_23503246-S	TCEAL8	transcription elongation factor A (SII)-like 8	ENSG00000180964
3.13334	GI_33636700-S	TK2	thymidine kinase 2, mitochondrial	ENSG00000166548
3.13579	GI_44680111-S	DSCR1	calcipressin 1 isoform a	ENSG00000159200
3.13633	GI_27544940-S	MYO1F	myosin IF	ENSG00000142347
3.14681	GI_25188178-S	VDAC3	voltage-dependent anion channel 3	ENSG00000078668
3.15941	GI_8923597-S	FLJ20643	hypothetical protein LOC55011	ENSG00000104872
3.16007	GI_18594428-S	DIP	death-inducing-protein	ENSG00000075240
3.16202	GI_29789254-A	CMIP	c-Maf-inducing protein Tc-mip isoform	ENSG00000153815
3.17034	GI_8923578-S	FLJ20625	hypothetical protein LOC55004	ENSG00000149357
3.17352	GI_20336759-S	H1FX	H1 histone family, member X	#N/A
3.18264	GI_18105008-S	CAMLG	calcium modulating ligand	ENSG00000164615
3.18431	GI_7382494-A	NCF4	neutrophil cytosolic factor 4 (40kD) isoform 1	ENSG00000100365
3.19575	GI_39725672-S	CLCN7	chloride channel 7	ENSG00000103249
3.19826	Hs.16346-S			#N/A
3.20707	GI_41350322-I	MAPK8IP3	mitogen-activated protein kinase 8 interacting protein 3 isoform 1	ENSG00000138834
3.20869	GI_21071049-A	SMARCA2	SWI/SNF-related matrix-associated actin-dependent regulator of chromatin a2 isoform a	ENSG00000080503
3.21059	GI_14043025-S	VAMP8	vesicle-associated membrane protein 8	ENSG00000118640
3.21752	GI_22035599-S	MAP4K2	mitogen-activated protein kinase kinase kinase kinase 2	ENSG00000168067
3.23552	GI_24431972-S	FLJ20241	putative NFkB activating protein	ENSG00000132024
3.23785	GI_22749378-S	FLJ33641	hypothetical protein LOC202309	ENSG00000175857
3.24159	GI_21536460-S	MFNG	manic fringe homolog	ENSG00000100060
3.24325	GI_7657300-S	KLHDC2	kelch domain containing 2	ENSG00000165516
3.24573	GI_25777738-S	ALDH9A1	aldehyde dehydrogenase 9A1	ENSG00000143149
3.2622	GI_25777674-A	RASSF2	Ras association domain family 2 isoform 1	ENSG00000101265
3.26499	GI_42490739-S	MICL	myeloid inhibitory C-type lectin-like receptor isoform alpha	ENSG00000172322
3.26612	GI_21269871-A	ACAS2	acyl-CoA synthetase short-chain family member 2 isoform a	ENSG00000131069
3.26913	GI_37543286-S			ENSG00000170233
3.27063	GI_23510351-S	AD023	hypothetical protein LOC57409	ENSG00000125457
3.27384	GI_24475653-S	PROK2	prokineticin 2	ENSG00000163421
3.28032	GI_4503348-S	DNASE2	deoxyribonuclease II, lysosomal precursor	ENSG00000105612
3.28322	GI_24307942-S	SCAP	SREBP cleavage-activating protein	ENSG00000114650
3.28515	GI_21464124-I	MBNL2	muscleblind-like 2 isoform 1	ENSG00000139793
3.28758	GI_31542945-S	CXXC5	CXXC finger 5	ENSG00000171604
3.3052	GI_22057342-S			#N/A
3.30776	GI_29171680-S	IL8RB	interleukin 8 receptor beta	ENSG00000180871
3.31254	GI_40288186-A	PDLIM2	PDZ and LIM domain 2 isoform 2	ENSG00000120913
3.31297	GI_39725697-S	FAM26B	hypothetical protein LOC51063	ENSG00000138172
3.31923	GI_34147623-S	SORD	sorbitol dehydrogenase	ENSG00000140263
3.32027	GI_31542773-S	FLJ35155	hypothetical protein LOC152002	ENSG00000173950
3.32385	GI_28178824-S	IDH1	isocitrate dehydrogenase 1 (NADP+), soluble	ENSG00000138413
3.34732	GI_4506006-S	PPP1CC	protein phosphatase 1, catalytic subunit, gamma isoform	ENSG00000186298
3.35267	GI_11386156-S	CDA	cytidine deaminase	ENSG00000158825
3.35398	GI_21071024-S	HIST1H4C	H4 histone family, member G	ENSG00000197061
3.35566	GI_40354196-S	THAP11	THAP domain containing 11	ENSG00000168286
3.36706	GI_11968022-S	ZFP106	zinc finger protein 106 homolog	ENSG00000103994
3.36814	GI_4506734-S	RPS6KA4	ribosomal protein S6 kinase, 90kDa, polypeptide 4 isoform b	ENSG00000162302
3.37185	GI_42734309-S	FAM53B	hypothetical protein LOC9679	ENSG00000189319
3.37903	GI_4502654-S	CD33	CD33 antigen (gp67)	ENSG00000105383
3.37939	GI_23238233-A	MS4A6A	membrane-spanning 4-domains, subfamily A, member 6A isoform 2	ENSG00000110077
3.38087	GI_34222212-S	EVER1	EVIN1	ENSG00000141524
3.39127	GI_7662451-S	AGTPBP1	ATP/GTP binding protein 1	ENSG00000135049
3.39974	GI_31657098-A	CKLFSF7	CKLF-like MARVEL transmembrane domain containing 7 isoform a	ENSG00000153551
3.40304	GI_22749366-S	FLJ32028	hypothetical protein LOC201799	ENSG00000170006
3.40608	GI_29739968-S			#N/A
3.40621	GI_13376252-S	RPP21	ribonuclease P 21kDa subunit	ENSG00000137321
3.40707	GI_21389470-S	FLJ32332	protein phosphatase 1M (PP2C domain containing)	ENSG00000164088
3.41447	GI_17149812-S	KLHDC3	testis intracellular mediator protein	ENSG00000124702
3.41857	GI_27885012-S	LOC199675	mast cell-expressed membrane protein 1	ENSG00000183019
3.42396	GI_28416955-S	GIMAP8	GTPase, IMAP family member 8	ENSG00000171115
3.42512	GI_4505120-S	MBD4	methyl-CpG binding domain protein 4	ENSG00000129071
3.42682	GI_34147465-S	FLJ22875	family with sequence similarity 96, member A isoform b	ENSG00000166797
3.43066	GI_4826913-S	PLA2G4B	phospholipase A2, group IVB	ENSG00000168970
3.43613	GI_18641376-S	HLA-DMB	major histocompatibility complex, class II, DM beta precursor	ENSG00000206294
3.43783	GI_37577171-A	RNASE4	ribonuclease, RNase A family, 4 precursor	ENSG00000181784
3.44072	GI_16506300-S	TIGA1	hypothetical protein LOC114915	#N/A
3.45038	GI_31377778-S	STK38	serine/threonine kinase 38	ENSG00000112079
3.45667	GI_31563332-A	AKAP13	A-kinase anchor protein 13 isoform 1	ENSG00000170776
3.46255	GI_34147639-S	FLJ20399	dihydrouridine synthase 2-like (SMM1, S. cerevisiae)	ENSG00000167264
3.47347	GI_11641268-S	DPEP2	dipeptidase 2	ENSG00000167261
3.47859	GI_30089944-A	MGC5178	GIY-YIG domain containing 2 isoform 1	ENSG00000181625
3.48923	GI_45439350-S	SEPX1	selenoprotein X, 1	ENSG00000198736
3.50581	Hs.296031-S			#N/A
3.51694	GI_38454327-S	CDK5	cyclin-dependent kinase 5	ENSG00000164885
3.52148	GI_18373307-S	RAB40C	RAR (RAS like GTPASE) like	ENSG00000197562
3.52976	GI_6912277-S	COMMD3	COMM domain containing 3	ENSG00000148444
3.5301	GI_38257140-S	MAPK3	mitogen-activated protein kinase 3	ENSG00000102882
3.54454	GI_29826333-S	PPM1F	protein phosphatase 1F	ENSG00000100034
3.54746	GI_34419646-S	ARRDC4	arrestin domain containing 4	ENSG00000140450
3.5498	GI_37541554-S			ENSG00000185669
3.55511	GI_28416944-S	GIMAP7	GTPase, IMAP family member 7	ENSG00000179144
3.5613	GI_21536438-A	FBXL5	F-box and leucine-rich repeat protein 5 isoform 1	ENSG00000118564
3.60439	GI_23346638-S	TUSC4	tumor suppressor candidate 4	ENSG00000114388
3.61142	GI_33667050-S	C5orf18	deleted in polyposis 1	ENSG00000129625
3.62256	GI_17978473-S	HHEX	hematopoietically expressed homeobox	ENSG00000152804
3.62258	GI_7705380-S	UBADC1	ubiquitin associated domain containing 1	ENSG00000130560
3.63708	GI_29742588-S	FLJ21438	hypothetical protein FLJ21438	#N/A
3.63978	GI_34101267-S	KLHL8	kelch-like 8	ENSG00000145332
3.64999	GI_5454101-S	TACC3	transforming, acidic coiled-coil containing protein 3	ENSG00000013810
3.67619	hmm30929-S			#N/A
3.67694	GI_24797157-S	MANBA	mannosidase, beta A, lysosomal	ENSG00000109323
3.70443	GI_31377636-S	MK2S4	protein kinase substrate MK2S4	ENSG00000198771
3.72682	GI_32307143-S	PLOD1	lysyl hydroxylase precursor	ENSG00000083444
3.73263	GI_32483362-A	APAF1	apoptotic protease activating factor isoform b	ENSG00000120868
3.76681	GI_34147521-S	CABC1	chaperone, ABC1 activity of bc1 complex like	ENSG00000163050
3.76944	GI_37577116-A	CLECSF6	C-type lectin, superfamily member 6 isoform 1	ENSG00000111729
3.79835	GI_4507830-S	ULK1	unc-51-like kinase 1	ENSG00000177169
3.82629	GI_45593148-A	ADD3	adducin 3 (gamma) isoform b	ENSG00000148700
3.83168	GI_37595751-A	LBR	lamin B receptor	ENSG00000143815
3.85612	GI_22748650-S	MGC13024	hypothetical protein LOC93129	ENSG00000175938
3.85691	GI_27485472-S	ATG16L2	hypothetical protein LOC89849	ENSG00000168010
3.87002	GI_6912575-S	PADI4	peptidyl arginine deiminase, type IV	ENSG00000159339
3.89704	GI_8923020-S	FLJ20014	hypothetical protein LOC54785	#N/A
3.91812	GI_38373667-S	P2RY8	G-protein coupled purinergic receptor P2Y8	ENSG00000182162
3.96528	GI_18599776-S	ZYG11B	hypothetical protein LOC79699	ENSG00000162378
3.96815	GI_42794764-A	MAP3K3	mitogen-activated protein kinase kinase kinase 3 isoform 2	ENSG00000198909
3.98894	GI_38327035-S	HAGH	hydroxyacyl glutathione hydrolase	ENSG00000063854
3.98923	GI_7662662-S			ENSG00000110665
3.99115	GI_31343330-S	RAB37	RAB37, member RAS oncogene family isoform 1	ENSG00000172794
4.01723	GI_24429585-S	FCGR3A	Fc fragment of IgG, low affinity IIIa, receptor for (CD16)	ENSG00000203747
4.02714	GI_42716312-S	RNASE4	angiogenin, ribonuclease, RNase A family, 5 precursor	ENSG00000214274
4.03036	GI_13899331-S	DKFZP434B044	cysteine-rich secretory protein LCCL domain containing 2	ENSG00000103196
4.03812	GI_5454161-S	TXNIP	thioredoxin interacting protein	ENSG00000117289
4.03961	GI_19557635-A	PPIL3	peptidylprolyl isomerase-like protein 3 isoform PPIL3a	ENSG00000115934
4.06034	GI_22027524-S	ARHGEF6	Rac/Cdc42 guanine nucleotide exchange factor 6	ENSG00000129675
4.0655	GI_14150063-S	MGC3200	polymerase (RNA) III (DNA directed) polypeptide G (32kD) like	ENSG00000121851
4.07937	GI_19913440-A	HPCAL1	hippocalcin-like 1	ENSG00000115756
4.08027	GI_8051614-A	LIMK1	LIM domain kinase 1 isoform 1	ENSG00000106683
4.08209	GI_20070179-S	EIF4EBP1	eukaryotic translation initiation factor 4E binding protein 1	ENSG00000187840
4.08666	GI_37674209-S	SSH2	slingshot 2	ENSG00000141298
4.09047	GI_21314616-S	PECAM1	platelet/endothelial cell adhesion molecule (CD31 antigen)	ENSG00000198802
4.09495	GI_7662259-S	KIAA0711	hypothetical protein LOC9920	ENSG00000176595
4.09908	GI_7705904-S	DHRS8	dehydrogenase/reductase (SDR family) member 8	ENSG00000198189
4.10403	GI_13375755-S	FLJ22709	hypothetical protein LOC79629	ENSG00000099330
4.10765	GI_27477133-S	NUP210	nucleoporin 210	ENSG00000132182
4.10923	GI_18104968-A	PTGS1	prostaglandin-endoperoxide synthase 1 isoform 1 precursor	ENSG00000095303
4.11371	GI_31881739-S	SLC12A9	solute carrier family 12 (potassium/chloride transporters), member 9	ENSG00000146828
4.12441	GI_13435126-S	T3JAM	TRAF3-interacting JNK-activating modulator	ENSG00000009790
4.1385	GI_34147620-A	AMPD2	adenosine monophosphate deaminase 2 (isoform L) isoform 1	ENSG00000116337
4.14601	GI_4758937-S	PLCB2	phospholipase C, beta 2	ENSG00000137841
4.15227	GI_38348347-S	FLJ00332	TBC1 domain family, member 10C	ENSG00000175463
4.15334	GI_7382494-I	NCF4	neutrophil cytosolic factor 4 (40kD) isoform 1	ENSG00000100365
4.1895	GI_21361115-S	CSPG2	chondroitin sulfate proteoglycan 2 (versican)	ENSG00000038427
4.19087	GI_13569865-S	TRIM8	tripartite motif-containing 8	ENSG00000171206
4.2068	GI_19923257-S	PFKFB4	6-phosphofructo-2-kinase/fructose-2,6-biphosphatase 4	ENSG00000114268
4.20956	GI_20149694-S	C8orf20	receptor expression enhancing protein 4	ENSG00000168476
4.21246	GI_19923214-S	MEF2C	MADS box transcription enhancer factor 2, polypeptide C (myocyte enhancer factor 2C)	ENSG00000081189
4.25271	GI_42822885-S	HSPA6	heat shock 70kDa protein 6 (HSP70B')	ENSG00000173110
4.34651	GI_8922412-S	FLJ10415	hypothetical protein LOC55139	ENSG00000163516
4.34983	GI_22035621-A	PYCARD	PYD and CARD domain containing isoform a	ENSG00000103490
4.36599	GI_24475884-S	C11orf13	Ras association (RalGDS/AF-6) domain family 7	ENSG00000099849
4.45009	GI_7262387-S	NARS	asparaginyl-tRNA synthetase	ENSG00000134440
4.46484	GI_7657235-S	IMPA2	inositol(myo)-1(or 4)-monophosphatase 2	ENSG00000141401
4.48396	GI_14702185-A	WBSCR5	linker for activation of T cells family member 2 isoform 1	ENSG00000086730
4.51011	GI_28416432-S	GIMAP4	GTPase, IMAP family member 4	ENSG00000133574
4.53725	GI_20149579-S	SLC35A1	solute carrier family 35 (CMP-sialic acid transporter), member A1	ENSG00000164414
4.59239	GI_31341350-S	MGC24133	hypothetical protein LOC128346	ENSG00000143110
4.61452	GI_14165271-S	PINK1	PTEN induced putative kinase 1	ENSG00000158828
4.61509	GI_7705876-S	HN1	hematological and neurological expressed 1 isoform 2	ENSG00000189159
4.70086	GI_4758499-A	CREB5	cAMP responsive element binding protein 5 isoform delta	ENSG00000146592
4.76908	GI_15193291-A	NALP12	PYRIN-containing APAF1-like protein 7 isoform 1	ENSG00000142405
4.7707	GI_19718736-S	TLR5	toll-like receptor 5	ENSG00000187554
4.79964	GI_19923329-S	CTDSP2	nuclear LIM interactor-interacting factor 2	ENSG00000175215
4.8177	GI_28416428-S	GIMAP6	GTPase, IMAP family member 6 isoform 3	ENSG00000133561
4.81872	GI_34147557-S	LYL1	lymphoblastic leukemia derived sequence 1	ENSG00000104903
4.84027	GI_31542500-S	DEF6	differentially expressed in FDCP 6 homolog	ENSG00000023892
4.85735	GI_40788014-S	CARD12	caspase recruitment domain protein 12	ENSG00000091106
4.8757	Hs.283934-S			#N/A
4.90476	GI_32526910-S	DKFZp434L142	hypothetical protein LOC51313 isoform 1	ENSG00000164125
4.94729	GI_27262658-S	CSF1R	colony stimulating factor 1 receptor precursor	ENSG00000182578
4.97219	GI_31317237-S	FRAT2	GSK-3 binding protein FRAT2	ENSG00000181274
5.02541	GI_13375694-S	FLJ12118	hypothetical protein LOC79587	ENSG00000134905
5.0411	GI_20070234-S	EVI2B	ecotropic viral integration site 2B	ENSG00000185862
5.07408	GI_21361584-S	KIAA0992	palladin	ENSG00000129116
5.0934	GI_40254896-S	ZNF395	zinc finger protein 395	ENSG00000186918
5.11994	GI_4503174-S	CXCR4	chemokine (C-X-C motif) receptor 4 isoform a	#N/A
5.12411	GI_42789728-S	LRMP	lymphoid-restricted membrane protein	ENSG00000118308
5.16517	GI_34335229-A			ENSG00000187796
5.23703	GI_18490979-A	HOM-TES-103	hypothetical protein LOC25900 isoform 1	ENSG00000010295
5.30224	GI_31543827-S	TSCOT	thymic stromal co-transporter	ENSG00000119457
5.30846	GI_7110592-S	FLI1	Friend leukemia virus integration 1	ENSG00000151702
5.37316	GI_28416951-S	GIMAP1	GTPase, IMAP family member 1	ENSG00000213203
5.39553	GI_18640749-S	RGS18	regulator of G-protein signalling 18	ENSG00000150681
5.40657	GI_24497442-S	NUP214	nucleoporin 214kDa	ENSG00000126883
5.43649	GI_14150188-S	MGC15619	hypothetical protein LOC84329	ENSG00000122986
5.45668	GI_13376997-S	FES	V-FES feline sarcoma viral/V-FPS fujinami avian sarcoma viral oncogene homolog	ENSG00000182511
5.4943	GI_15451896-I	CCR2	chemokine (C-C motif) receptor 2 isoform A	ENSG00000215782
5.50333	GI_38327657-A	SULF2	sulfatase 2 isoform a precursor	ENSG00000196562
5.64637	GI_7662163-S	KIAA0513	hypothetical protein LOC9764	ENSG00000135709
5.66379	GI_34304325-S	MRPS6	mitochondrial ribosomal protein S6	ENSG00000214955
5.6682	GI_7656842-A	GRCA	G protein-coupled receptor 162 isoform 1	ENSG00000110811
5.68874	GI_37550278-S	MAP3K1	mitogen-activated protein kinase kinase kinase 1	ENSG00000095015
5.73222	GI_4506782-S	SAP30	sin3 associated polypeptide p30	ENSG00000164105
5.79646	GI_10947033-S	MXD4	MAD4	ENSG00000123933
5.83002	GI_40254863-S	DKFZP586A0522	hypothetical protein LOC25840	ENSG00000185432
5.85439	GI_7706528-S	CD244	CD244 natural killer cell receptor 2B4	ENSG00000122223
6.07741	GI_23397450-S	AMICA1	adhesion molecule, interacts with CXADR antigen 1	ENSG00000160593
6.1488	Hs.132569-S	C10orf54	Platelet receptor Gi precursor	ENSG00000107738
6.37171	GI_29171722-A	P2RY13	purinergic receptor P2Y, G-protein coupled, 13	ENSG00000181631
6.40981	GI_21536318-S	RXRA	retinoid X receptor, alpha	ENSG00000186350
6.59491	Hs.61558-S			#N/A
6.67337	GI_6031197-S	SELPLG	selectin P ligand	ENSG00000110876
6.70024	Hs.443681-S			#N/A
6.76624	GI_37541039-S			ENSG00000172932
6.98551	GI_4506516-S	RGS2	regulator of G-protein signalling 2, 24kDa	ENSG00000116741
7.06681	GI_4503458-S	EDG6	endothelial differentiation, G protein coupled receptor 6 precursor	ENSG00000125910
7.2541	GI_13325059-S	CYP1B1	cytochrome P450, family 1, subfamily B, polypeptide 1	ENSG00000138061
7.369	GI_17921988-S	TUBA1	tubulin, alpha 1	ENSG00000127824
7.55257	GI_14210509-S	ARHGAP9	Rho GTPase activating protein 9	ENSG00000123329
7.90441	GI_38455397-S	NKIR	NK inhibitory receptor precursor	ENSG00000186074
8.28823	GI_42662616-S			#N/A
8.73975	GI_18426870-S	ASGR1	asialoglycoprotein receptor 1	ENSG00000141505
9.16565	GI_20149527-S	PSTPIP1	proline-serine-threonine phosphatase interacting protein 1	ENSG00000140368
9.3379	GI_23238233-I	MS4A6A	membrane-spanning 4-domains, subfamily A, member 6A isoform 2	#N/A
11.0504	GI_27436979-S	KCNE3	potassium voltage-gated channel, Isk-related family, member 3	ENSG00000175538
11.4309	GI_28376644-S	YPEL3	yippee-like 3	ENSG00000090238
11.7251	GI_5453773-S	NFE2	nuclear factor (erythroid-derived 2), 45kDa	ENSG00000123405
12.3341	GI_40807474-S	PRAM-1	PML-RARA regulated adaptor molecule 1	ENSG00000133246
